# Supplementary material for: HELP: A computational framework for labelling and predicting human common and context-specific essential genes
Source: PLoS Comput Biol. 2024 Sep 27;20(9):e1012076. doi: 10.1371/journal.pcbi.1012076 (PMC11463781; doi:10.1371/journal.pcbi.1012076)
Supplement: S1 Data — (XLSX) [file pcbi.1012076.s003.xlsx]

## Sheet: cEGs HELP Labelling
gene	label
A1BG	sNE
A1CF	sNE
A2M	sNE
A2ML1	sNE
A3GALT2	sNE
A4GALT	sNE
A4GNT	sNE
AAAS	sNE
AACS	sNE
AADAC	sNE
AADACL2	sNE
AADACL3	sNE
AADACL4	sNE
AADAT	sNE
AAGAB	sNE
AAK1	sNE
AAMDC	sNE
AAMP	E
AANAT	sNE
AAR2	sNE
AARD	sNE
AARS1	E
AARS2	aE
AARSD1	aE
AASDH	sNE
AASDHPPT	aE
AASS	sNE
AATF	E
AATK	sNE
ABAT	sNE
ABCA1	sNE
ABCA10	sNE
ABCA12	sNE
ABCA13	sNE
ABCA2	sNE
ABCA3	sNE
ABCA4	aE
ABCA5	sNE
ABCA6	sNE
ABCA7	sNE
ABCA8	sNE
ABCA9	sNE
ABCB1	sNE
ABCB10	sNE
ABCB11	sNE
ABCB4	sNE
ABCB5	sNE
ABCB6	sNE
ABCB7	E
ABCB8	sNE
ABCB9	sNE
ABCC1	sNE
ABCC10	sNE
ABCC11	sNE
ABCC12	sNE
ABCC2	sNE
ABCC3	sNE
ABCC4	sNE
ABCC5	sNE
ABCC6	sNE
ABCC8	sNE
ABCC9	sNE
ABCD1	sNE
ABCD2	sNE
ABCD3	aE
ABCD4	sNE
ABCE1	E
ABCF1	E
ABCF3	sNE
ABCG1	sNE
ABCG2	sNE
ABCG4	sNE
ABCG5	sNE
ABCG8	sNE
ABHD1	sNE
ABHD10	sNE
ABHD11	aE
ABHD12	sNE
ABHD12B	sNE
ABHD13	sNE
ABHD14A	sNE
ABHD14B	sNE
ABHD15	aE
ABHD16A	sNE
ABHD16B	sNE
ABHD17A	aE
ABHD17B	sNE
ABHD17C	sNE
ABHD18	sNE
ABHD2	sNE
ABHD3	sNE
ABHD4	sNE
ABHD5	sNE
ABHD6	sNE
ABHD8	sNE
ABI1	sNE
ABI2	sNE
ABI3	sNE
ABI3BP	sNE
ABITRAM	sNE
ABL1	sNE
ABL2	sNE
ABLIM1	sNE
ABLIM2	sNE
ABLIM3	sNE
ABR	sNE
ABRA	sNE
ABRACL	sNE
ABRAXAS1	aE
ABRAXAS2	sNE
ABT1	E
ABTB1	sNE
ABTB2	sNE
ABTB3	sNE
ACAA1	sNE
ACAA2	sNE
ACACA	aE
ACACB	aE
ACAD10	sNE
ACAD11	sNE
ACAD8	sNE
ACAD9	aE
ACADL	sNE
ACADM	sNE
ACADS	sNE
ACADSB	sNE
ACADVL	sNE
ACAN	sNE
ACAP1	sNE
ACAP2	sNE
ACAP3	sNE
ACAT1	sNE
ACAT2	sNE
ACBD3	sNE
ACBD4	sNE
ACBD5	sNE
ACBD6	sNE
ACBD7	sNE
ACCS	sNE
ACCSL	sNE
ACD	aE
ACE	sNE
ACE2	sNE
ACER1	sNE
ACER2	sNE
ACER3	sNE
ACHE	sNE
ACIN1	aE
ACKR1	sNE
ACKR2	sNE
ACKR3	sNE
ACKR4	sNE
ACLY	aE
ACMSD	sNE
ACO1	sNE
ACO2	aE
ACOD1	sNE
ACOT1	sNE
ACOT11	sNE
ACOT12	aE
ACOT13	sNE
ACOT2	sNE
ACOT4	aE
ACOT6	sNE
ACOT7	sNE
ACOT8	sNE
ACOT9	sNE
ACOX1	aE
ACOX2	sNE
ACOX3	sNE
ACOXL	aE
ACP1	sNE
ACP2	sNE
ACP3	sNE
ACP4	sNE
ACP5	sNE
ACP6	sNE
ACP7	aE
ACR	aE
ACRBP	sNE
ACRV1	sNE
ACSBG1	sNE
ACSBG2	sNE
ACSF2	aE
ACSF3	sNE
ACSL1	sNE
ACSL3	aE
ACSL4	sNE
ACSL5	sNE
ACSL6	sNE
ACSM1	sNE
ACSM2A	sNE
ACSM2B	sNE
ACSM3	sNE
ACSM4	sNE
ACSM5	sNE
ACSM6	sNE
ACSS1	sNE
ACSS2	sNE
ACSS3	sNE
ACTA1	sNE
ACTA2	sNE
ACTB	aE
ACTBL2	sNE
ACTC1	sNE
ACTG1	aE
ACTG2	sNE
ACTL10	sNE
ACTL6A	E
ACTL6B	sNE
ACTL7A	sNE
ACTL7B	sNE
ACTL8	sNE
ACTL9	sNE
ACTMAP	sNE
ACTN1	sNE
ACTN2	sNE
ACTN4	sNE
ACTR10	E
ACTR1A	E
ACTR1B	aE
ACTR2	E
ACTR3	aE
ACTR3B	sNE
ACTR3C	sNE
ACTR5	aE
ACTR6	aE
ACTR8	aE
ACTRT1	sNE
ACTRT2	sNE
ACTRT3	sNE
ACVR1	sNE
ACVR1B	sNE
ACVR1C	sNE
ACVR2A	sNE
ACVR2B	sNE
ACVRL1	sNE
ACY1	sNE
ACY3	sNE
ACYP1	sNE
ACYP2	sNE
ADA	sNE
ADA2	sNE
ADAD1	sNE
ADAD2	sNE
ADAL	sNE
ADAM10	sNE
ADAM11	aE
ADAM12	sNE
ADAM15	sNE
ADAM17	sNE
ADAM18	sNE
ADAM19	sNE
ADAM2	sNE
ADAM20	sNE
ADAM21	sNE
ADAM22	sNE
ADAM23	sNE
ADAM28	sNE
ADAM29	sNE
ADAM30	sNE
ADAM32	sNE
ADAM33	sNE
ADAM7	sNE
ADAM8	sNE
ADAM9	sNE
ADAMDEC1	sNE
ADAMTS1	sNE
ADAMTS10	sNE
ADAMTS12	sNE
ADAMTS13	sNE
ADAMTS14	sNE
ADAMTS15	sNE
ADAMTS16	sNE
ADAMTS17	sNE
ADAMTS18	sNE
ADAMTS19	sNE
ADAMTS2	sNE
ADAMTS20	aE
ADAMTS3	aE
ADAMTS4	aE
ADAMTS5	sNE
ADAMTS6	sNE
ADAMTS7	sNE
ADAMTS8	sNE
ADAMTS9	sNE
ADAMTSL1	sNE
ADAMTSL2	sNE
ADAMTSL3	sNE
ADAMTSL4	aE
ADAMTSL5	aE
ADAP1	sNE
ADAP2	sNE
ADAR	aE
ADARB1	sNE
ADARB2	sNE
ADAT1	sNE
ADAT2	aE
ADAT3	aE
ADCK1	sNE
ADCK2	sNE
ADCK5	sNE
ADCY1	sNE
ADCY10	sNE
ADCY2	sNE
ADCY3	sNE
ADCY4	aE
ADCY5	sNE
ADCY6	sNE
ADCY7	sNE
ADCY8	sNE
ADCY9	sNE
ADCYAP1	sNE
ADCYAP1R1	sNE
ADD1	sNE
ADD2	sNE
ADD3	sNE
ADGRA1	sNE
ADGRA2	sNE
ADGRA3	sNE
ADGRB1	sNE
ADGRB2	sNE
ADGRB3	sNE
ADGRD1	sNE
ADGRE1	sNE
ADGRE2	sNE
ADGRE3	sNE
ADGRE5	sNE
ADGRF1	sNE
ADGRF3	sNE
ADGRF4	sNE
ADGRF5	sNE
ADGRG1	sNE
ADGRG2	sNE
ADGRG3	sNE
ADGRG4	sNE
ADGRG5	sNE
ADGRG6	sNE
ADGRG7	sNE
ADGRL1	sNE
ADGRL2	sNE
ADGRL3	sNE
ADGRL4	sNE
ADGRV1	sNE
ADH1A	sNE
ADH1B	sNE
ADH4	sNE
ADH5	aE
ADH6	sNE
ADH7	sNE
ADHFE1	aE
ADI1	sNE
ADIG	sNE
ADIPOQ	sNE
ADIPOR1	sNE
ADIPOR2	sNE
ADIRF	sNE
ADK	sNE
ADM	sNE
ADM2	sNE
ADM5	sNE
ADNP	sNE
ADNP2	sNE
ADO	sNE
ADORA1	sNE
ADORA2A	sNE
ADORA2B	sNE
ADORA3	sNE
ADPGK	sNE
ADPRH	sNE
ADPRHL1	sNE
ADPRM	sNE
ADPRS	sNE
ADRA1A	sNE
ADRA1B	sNE
ADRA1D	sNE
ADRA2A	sNE
ADRA2B	sNE
ADRA2C	sNE
ADRB1	sNE
ADRB2	sNE
ADRB3	sNE
ADRM1	aE
ADSL	E
ADSS1	sNE
ADSS2	aE
ADTRP	sNE
AEBP1	sNE
AEBP2	sNE
AEN	sNE
AFAP1	sNE
AFAP1L1	sNE
AFAP1L2	sNE
AFDN	sNE
AFF1	sNE
AFF2	sNE
AFF3	aE
AFF4	sNE
AFG1L	sNE
AFG3L2	E
AFM	sNE
AFMID	sNE
AFP	sNE
AFTPH	sNE
AGA	sNE
AGAP1	sNE
AGAP2	aE
AGAP3	sNE
AGAP5	aE
AGAP6	aE
AGAP9	aE
AGBL1	sNE
AGBL2	sNE
AGBL3	aE
AGBL4	sNE
AGBL5	sNE
AGER	sNE
AGFG1	sNE
AGFG2	sNE
AGGF1	sNE
AGK	sNE
AGL	sNE
AGMAT	sNE
AGMO	sNE
2001-08-01	sNE
2002-08-01	sNE
2003-08-01	aE
2004-08-01	sNE
AGPAT1	sNE
AGPAT2	sNE
AGPAT3	sNE
AGPAT4	sNE
AGPAT5	sNE
AGPS	sNE
AGR2	sNE
AGR3	sNE
AGRN	sNE
AGRP	sNE
AGT	sNE
AGTPBP1	sNE
AGTR1	sNE
AGTR2	sNE
AGTRAP	sNE
AGXT	sNE
AGXT2	sNE
AHCTF1	E
AHCY	aE
AHCYL1	aE
AHCYL2	sNE
AHDC1	sNE
AHI1	sNE
AHNAK	aE
AHNAK2	sNE
AHR	sNE
AHRR	sNE
AHSA1	sNE
AHSG	sNE
AHSP	sNE
AICDA	sNE
AIDA	sNE
AIF1	aE
AIF1L	sNE
AIFM1	aE
AIFM2	sNE
AIFM3	sNE
AIG1	sNE
AIM2	sNE
AIMP1	sNE
AIMP2	aE
AIP	sNE
AIPL1	sNE
AIRE	sNE
AJAP1	sNE
AJM1	aE
AJUBA	sNE
AK1	aE
AK2	sNE
AK3	sNE
AK4	aE
AK5	sNE
AK6	E
AK7	sNE
AK8	sNE
AK9	sNE
AKAIN1	sNE
AKAP1	sNE
AKAP10	sNE
AKAP11	sNE
AKAP12	sNE
AKAP13	sNE
AKAP14	sNE
AKAP3	sNE
AKAP4	sNE
AKAP5	sNE
AKAP6	sNE
AKAP7	sNE
AKAP8	sNE
AKAP8L	aE
AKAP9	sNE
AKIP1	sNE
AKIRIN1	aE
AKIRIN2	E
AKNA	sNE
AKNAD1	sNE
AKR1A1	sNE
AKR1B1	sNE
AKR1B10	sNE
AKR1B15	aE
AKR1C2	sNE
AKR1C3	sNE
AKR1C4	sNE
AKR1D1	sNE
AKR1E2	sNE
AKR7A2	sNE
AKR7A3	sNE
AKT1	sNE
AKT1S1	sNE
AKT2	sNE
AKT3	sNE
AKTIP	aE
ALAD	sNE
ALAS1	sNE
ALAS2	sNE
ALB	sNE
ALCAM	sNE
ALDH16A1	sNE
ALDH18A1	sNE
ALDH1A1	sNE
ALDH1A2	sNE
ALDH1A3	sNE
ALDH1B1	sNE
ALDH1L1	sNE
ALDH1L2	sNE
ALDH2	sNE
ALDH3A1	sNE
ALDH3A2	sNE
ALDH3B2	sNE
ALDH4A1	sNE
ALDH5A1	sNE
ALDH6A1	sNE
ALDH7A1	sNE
ALDH8A1	sNE
ALDH9A1	sNE
ALDOA	E
ALDOB	sNE
ALDOC	aE
ALG1	E
ALG10	sNE
ALG10B	aE
ALG11	E
ALG12	sNE
ALG13	E
ALG14	E
ALG2	E
ALG3	sNE
ALG5	aE
ALG6	aE
ALG8	aE
ALG9	sNE
ALK	sNE
ALKAL1	sNE
ALKAL2	sNE
ALKBH1	sNE
ALKBH2	sNE
ALKBH3	sNE
ALKBH4	aE
ALKBH5	aE
ALKBH6	sNE
ALKBH7	aE
ALKBH8	sNE
ALLC	sNE
ALMS1	aE
ALOX12	sNE
ALOX12B	sNE
ALOX15	sNE
ALOX15B	sNE
ALOX5	sNE
ALOX5AP	sNE
ALOXE3	sNE
ALPG	sNE
ALPI	sNE
ALPK1	sNE
ALPK2	sNE
ALPK3	aE
ALPL	sNE
ALPP	sNE
ALS2	sNE
ALS2CL	sNE
ALX1	sNE
ALX3	aE
ALX4	sNE
ALYREF	E
AMACR	sNE
AMBN	sNE
AMBP	sNE
AMBRA1	sNE
AMD1	aE
AMDHD1	sNE
AMDHD2	sNE
AMELX	sNE
AMELY	sNE
AMER1	sNE
AMER2	sNE
AMER3	sNE
AMFR	sNE
AMH	sNE
AMHR2	sNE
AMIGO1	sNE
AMIGO2	sNE
AMIGO3	sNE
AMMECR1	sNE
AMMECR1L	sNE
AMN	sNE
AMN1	sNE
AMOT	sNE
AMOTL1	sNE
AMOTL2	sNE
AMPD1	aE
AMPD2	sNE
AMPD3	sNE
AMPH	sNE
AMT	sNE
AMTN	sNE
AMY2A	aE
AMZ1	sNE
AMZ2	sNE
ANAPC1	E
ANAPC10	E
ANAPC11	E
ANAPC13	aE
ANAPC15	aE
ANAPC16	sNE
ANAPC2	E
ANAPC4	E
ANAPC5	E
ANAPC7	aE
ANG	sNE
ANGEL1	sNE
ANGEL2	sNE
ANGPT1	sNE
ANGPT2	sNE
ANGPT4	sNE
ANGPTL1	sNE
ANGPTL2	sNE
ANGPTL3	sNE
ANGPTL4	sNE
ANGPTL5	sNE
ANGPTL6	sNE
ANGPTL7	sNE
ANGPTL8	sNE
ANHX	sNE
ANK1	sNE
ANK2	sNE
ANK3	sNE
ANKAR	sNE
ANKDD1A	sNE
ANKDD1B	sNE
ANKEF1	sNE
ANKFN1	sNE
ANKFY1	sNE
ANKH	sNE
ANKHD1	sNE
ANKIB1	sNE
ANKK1	sNE
ANKLE1	sNE
ANKLE2	E
ANKMY1	sNE
ANKMY2	sNE
ANKRA2	sNE
ANKRD1	sNE
ANKRD10	sNE
ANKRD11	aE
ANKRD12	sNE
ANKRD13A	sNE
ANKRD13B	sNE
ANKRD13C	sNE
ANKRD13D	sNE
ANKRD16	sNE
ANKRD17	aE
ANKRD18A	sNE
ANKRD2	sNE
ANKRD22	sNE
ANKRD23	aE
ANKRD24	sNE
ANKRD26	sNE
ANKRD27	sNE
ANKRD28	sNE
ANKRD29	sNE
ANKRD30A	sNE
ANKRD30B	sNE
ANKRD31	aE
ANKRD33	sNE
ANKRD33B	sNE
ANKRD34A	sNE
ANKRD34B	sNE
ANKRD34C	sNE
ANKRD35	aE
ANKRD36	sNE
ANKRD37	sNE
ANKRD39	aE
ANKRD40	sNE
ANKRD42	sNE
ANKRD44	sNE
ANKRD45	sNE
ANKRD46	sNE
ANKRD49	aE
ANKRD50	sNE
ANKRD52	aE
ANKRD53	sNE
ANKRD54	aE
ANKRD55	sNE
ANKRD6	sNE
ANKRD61	sNE
ANKRD62	sNE
ANKRD65	aE
ANKRD66	sNE
ANKRD7	sNE
ANKRD9	sNE
ANKS1A	sNE
ANKS1B	sNE
ANKS3	sNE
ANKS4B	sNE
ANKS6	sNE
ANKZF1	sNE
ANLN	aE
ANO1	aE
ANO10	sNE
ANO2	sNE
ANO3	sNE
ANO4	sNE
ANO5	sNE
ANO6	sNE
ANO7	sNE
ANO8	sNE
ANO9	sNE
ANOS1	sNE
ANP32A	sNE
ANP32B	sNE
ANP32D	sNE
ANP32E	aE
ANPEP	sNE
ANTKMT	sNE
ANTXR1	sNE
ANTXR2	sNE
ANTXRL	aE
ANXA1	sNE
ANXA10	sNE
ANXA11	sNE
ANXA13	sNE
ANXA2	sNE
ANXA2R	sNE
ANXA3	sNE
ANXA4	sNE
ANXA5	sNE
ANXA6	sNE
ANXA7	sNE
ANXA8	sNE
ANXA8L1	aE
ANXA9	sNE
AOAH	sNE
AOC1	sNE
AOC2	sNE
AOC3	sNE
AOPEP	sNE
AOX1	sNE
AP1AR	sNE
AP1B1	aE
AP1G1	sNE
AP1G2	sNE
AP1M1	sNE
AP1M2	sNE
AP1S1	sNE
AP1S2	aE
AP1S3	sNE
AP2A1	sNE
AP2A2	sNE
AP2B1	sNE
AP2M1	aE
AP2S1	aE
AP3B1	aE
AP3B2	sNE
AP3D1	sNE
AP3M1	aE
AP3M2	aE
AP3S1	aE
AP3S2	sNE
AP4B1	sNE
AP4E1	sNE
AP4M1	sNE
AP4S1	sNE
AP5B1	sNE
AP5M1	sNE
AP5S1	sNE
AP5Z1	sNE
APAF1	sNE
APBA1	sNE
APBA2	aE
APBA3	sNE
APBB1	sNE
APBB1IP	sNE
APBB2	sNE
APBB3	sNE
APC	aE
APC2	sNE
APCDD1	sNE
APCDD1L	sNE
APCS	sNE
APEH	sNE
APEX1	sNE
APEX2	aE
APH1A	aE
APH1B	sNE
API5	aE
APIP	sNE
APLF	sNE
APLN	sNE
APLNR	sNE
APLP1	sNE
APLP2	sNE
APMAP	sNE
APOA1	sNE
APOA2	sNE
APOA4	sNE
APOA5	sNE
APOB	sNE
APOBEC1	sNE
APOBEC2	sNE
APOBEC3A	sNE
APOBEC3B	sNE
APOBEC3C	sNE
APOBEC3D	sNE
APOBEC3F	sNE
APOBEC3G	sNE
APOBEC3H	sNE
APOBEC4	sNE
APOBR	sNE
APOC1	sNE
APOC2	sNE
APOC3	sNE
APOC4	sNE
APOD	sNE
APOE	sNE
APOF	sNE
APOH	sNE
APOL1	sNE
APOL2	sNE
APOL3	sNE
APOL5	sNE
APOL6	sNE
APOLD1	sNE
APOM	sNE
APOO	sNE
APOOL	sNE
APP	sNE
APPBP2	sNE
APPL1	sNE
APPL2	sNE
APRT	aE
APTX	sNE
AQP1	sNE
AQP10	sNE
AQP11	sNE
AQP12B	aE
AQP2	sNE
AQP3	sNE
AQP4	sNE
AQP5	sNE
AQP6	sNE
AQP7	aE
AQP8	sNE
AQP9	sNE
AQR	E
AR	sNE
ARAF	sNE
ARAP1	aE
ARAP2	sNE
ARAP3	sNE
ARC	sNE
ARCN1	E
AREG	sNE
AREL1	sNE
ARF1	aE
ARF3	aE
ARF4	aE
ARF5	sNE
ARF6	aE
ARFGAP1	sNE
ARFGAP2	sNE
ARFGAP3	sNE
ARFGEF1	sNE
ARFGEF2	sNE
ARFGEF3	sNE
ARFIP1	sNE
ARFIP2	sNE
ARFRP1	aE
ARG1	sNE
ARG2	sNE
ARGFX	sNE
ARGLU1	aE
ARHGAP1	sNE
ARHGAP10	sNE
ARHGAP11A	aE
ARHGAP12	sNE
ARHGAP15	sNE
ARHGAP17	sNE
ARHGAP18	sNE
ARHGAP19	sNE
ARHGAP20	sNE
ARHGAP21	sNE
ARHGAP22	sNE
ARHGAP23	aE
ARHGAP24	sNE
ARHGAP25	sNE
ARHGAP26	sNE
ARHGAP27	aE
ARHGAP28	sNE
ARHGAP29	aE
ARHGAP30	sNE
ARHGAP31	sNE
ARHGAP32	sNE
ARHGAP33	sNE
ARHGAP35	sNE
ARHGAP36	sNE
ARHGAP39	sNE
ARHGAP4	sNE
ARHGAP44	sNE
ARHGAP45	sNE
ARHGAP5	sNE
ARHGAP6	sNE
ARHGAP8	sNE
ARHGAP9	aE
ARHGDIA	sNE
ARHGDIB	sNE
ARHGDIG	sNE
ARHGEF1	sNE
ARHGEF10	sNE
ARHGEF10L	sNE
ARHGEF11	aE
ARHGEF12	sNE
ARHGEF15	sNE
ARHGEF16	sNE
ARHGEF17	sNE
ARHGEF18	sNE
ARHGEF19	sNE
ARHGEF2	sNE
ARHGEF25	sNE
ARHGEF26	sNE
ARHGEF28	sNE
ARHGEF3	sNE
ARHGEF33	aE
ARHGEF35	sNE
ARHGEF37	sNE
ARHGEF38	sNE
ARHGEF39	sNE
ARHGEF4	sNE
ARHGEF40	sNE
ARHGEF5	aE
ARHGEF6	sNE
ARHGEF7	aE
ARHGEF9	sNE
ARID1A	aE
ARID1B	sNE
ARID2	aE
ARID3A	sNE
ARID3B	sNE
ARID3C	sNE
ARID4A	sNE
ARID4B	aE
ARID5A	aE
ARID5B	sNE
ARIH1	E
ARIH2	sNE
ARL1	aE
ARL10	aE
ARL11	sNE
ARL13A	sNE
ARL13B	sNE
ARL14	sNE
ARL14EP	sNE
ARL14EPL	sNE
ARL15	sNE
ARL16	sNE
ARL2	E
ARL2BP	sNE
ARL3	sNE
ARL4A	sNE
ARL4C	sNE
ARL4D	aE
ARL5A	sNE
ARL5B	sNE
ARL5C	sNE
ARL6	sNE
ARL6IP1	sNE
ARL6IP4	sNE
ARL6IP5	sNE
ARL6IP6	aE
ARL8A	sNE
ARL8B	aE
ARL9	sNE
ARMC1	sNE
ARMC10	aE
ARMC12	sNE
ARMC2	sNE
ARMC3	sNE
ARMC5	aE
ARMC6	aE
ARMC7	E
ARMC8	sNE
ARMC9	sNE
ARMCX1	sNE
ARMCX2	sNE
ARMCX3	sNE
ARMCX4	sNE
ARMCX5	sNE
ARMCX6	aE
ARMH1	aE
ARMH2	sNE
ARMH3	sNE
ARMH4	sNE
ARMS2	sNE
ARMT1	sNE
ARNT	sNE
ARNT2	sNE
ARPC1A	sNE
ARPC1B	sNE
ARPC2	aE
ARPC3	E
ARPC4	aE
ARPC5	sNE
ARPC5L	sNE
ARPIN	sNE
ARPP19	aE
ARPP21	sNE
ARR3	sNE
ARRB1	sNE
ARRB2	sNE
ARRDC1	sNE
ARRDC2	sNE
ARRDC3	sNE
ARRDC4	sNE
ARRDC5	sNE
ARSA	sNE
ARSB	aE
ARSD	sNE
ARSF	sNE
ARSG	sNE
ARSH	sNE
ARSI	sNE
ARSJ	sNE
ARSK	sNE
ARSL	sNE
ART1	sNE
ART3	sNE
ART4	sNE
ART5	sNE
ARTN	aE
ARV1	sNE
ARVCF	sNE
ARX	sNE
AS3MT	sNE
ASAH1	sNE
ASAH2	sNE
ASAP1	sNE
ASAP2	sNE
ASAP3	sNE
ASB1	sNE
ASB10	sNE
ASB11	sNE
ASB12	sNE
ASB13	sNE
ASB14	sNE
ASB15	sNE
ASB16	sNE
ASB17	sNE
ASB18	sNE
ASB2	sNE
ASB3	sNE
ASB4	sNE
ASB5	sNE
ASB6	aE
ASB7	sNE
ASB8	sNE
ASB9	sNE
ASCC1	sNE
ASCC2	sNE
ASCC3	aE
ASCL1	sNE
ASCL2	sNE
ASCL3	sNE
ASCL4	sNE
ASCL5	aE
ASF1A	sNE
ASF1B	aE
ASGR1	sNE
ASGR2	sNE
ASH1L	aE
ASH2L	aE
ASIC1	aE
ASIC2	sNE
ASIC3	sNE
ASIC4	sNE
ASIC5	sNE
ASIP	sNE
ASL	sNE
ASNS	aE
ASNSD1	sNE
ASPA	sNE
ASPDH	sNE
ASPG	sNE
ASPH	sNE
ASPHD1	sNE
ASPHD2	sNE
ASPM	aE
ASPRV1	sNE
ASPSCR1	sNE
ASRGL1	sNE
ASS1	aE
ASTE1	sNE
ASTL	sNE
ASTN1	sNE
ASTN2	sNE
ASXL1	sNE
ASXL3	sNE
ASZ1	sNE
ATAD1	aE
ATAD2	aE
ATAD2B	sNE
ATAD3A	sNE
ATAD3B	sNE
ATAD3C	sNE
ATAD5	aE
ATAT1	sNE
ATCAY	sNE
ATE1	sNE
ATF1	sNE
ATF2	sNE
ATF3	sNE
ATF4	aE
ATF5	sNE
ATF6	sNE
ATF6B	aE
ATF7	aE
ATF7IP	sNE
ATF7IP2	sNE
ATG10	sNE
ATG101	sNE
ATG12	sNE
ATG13	sNE
ATG14	sNE
ATG16L1	sNE
ATG16L2	sNE
ATG2A	sNE
ATG2B	sNE
ATG3	sNE
ATG4A	sNE
ATG4B	sNE
ATG4C	sNE
ATG4D	sNE
ATG5	sNE
ATG7	sNE
ATG9A	aE
ATIC	sNE
ATL1	sNE
ATL2	aE
ATL3	sNE
ATM	sNE
ATMIN	aE
ATN1	sNE
ATOH1	sNE
ATOH7	sNE
ATOH8	sNE
ATOSA	sNE
ATOSB	sNE
ATOX1	sNE
ATP10A	aE
ATP10B	sNE
ATP10D	sNE
ATP11A	sNE
ATP11B	sNE
ATP11C	sNE
ATP12A	sNE
ATP13A1	aE
ATP13A2	sNE
ATP13A3	sNE
ATP13A4	sNE
ATP13A5	sNE
ATP1A1	E
ATP1A2	sNE
ATP1A3	sNE
ATP1A4	sNE
ATP1B1	sNE
ATP1B2	sNE
ATP1B3	aE
ATP1B4	sNE
ATP23	aE
ATP2A1	sNE
ATP2A2	E
ATP2A3	sNE
ATP2B1	aE
ATP2B2	sNE
ATP2B3	sNE
ATP2B4	aE
ATP2C1	sNE
ATP2C2	sNE
ATP4A	sNE
ATP4B	sNE
ATP5F1A	aE
ATP5F1B	E
ATP5F1C	aE
ATP5F1D	aE
ATP5F1E	E
ATP5IF1	sNE
ATP5MC1	aE
ATP5MC2	aE
ATP5MC3	sNE
ATP5ME	aE
ATP5MF	E
ATP5MG	aE
ATP5MGL	aE
ATP5MJ	sNE
ATP5MK	aE
ATP5PB	aE
ATP5PD	aE
ATP5PF	aE
ATP5PO	aE
ATP6AP1	E
ATP6AP2	E
ATP6V0A1	aE
ATP6V0A2	sNE
ATP6V0A4	sNE
ATP6V0B	E
ATP6V0C	E
ATP6V0D1	E
ATP6V0D2	sNE
ATP6V0E1	sNE
ATP6V0E2	sNE
ATP6V1A	E
ATP6V1B1	sNE
ATP6V1B2	E
ATP6V1C1	E
ATP6V1C2	sNE
ATP6V1D	E
ATP6V1E1	E
ATP6V1E2	sNE
ATP6V1F	E
ATP6V1G1	E
ATP6V1G2	sNE
ATP6V1G3	sNE
ATP6V1H	E
ATP7A	sNE
ATP7B	sNE
ATP8A1	sNE
ATP8A2	sNE
ATP8B1	sNE
ATP8B2	aE
ATP8B3	sNE
ATP8B4	sNE
ATP9A	sNE
ATP9B	sNE
ATPAF1	sNE
ATPAF2	sNE
ATPSCKMT	sNE
ATR	E
ATRAID	sNE
ATRIP	aE
ATRN	sNE
ATRNL1	sNE
ATRX	aE
ATXN1	sNE
ATXN10	aE
ATXN1L	sNE
ATXN2	aE
ATXN2L	aE
ATXN3	sNE
ATXN3L	sNE
ATXN7	sNE
ATXN7L1	sNE
ATXN7L2	sNE
ATXN7L3	aE
ATXN7L3B	sNE
AUH	sNE
AUNIP	sNE
AUP1	aE
AURKA	E
AURKAIP1	aE
AURKB	E
AURKC	sNE
AUTS2	sNE
AVEN	sNE
AVIL	sNE
AVL9	sNE
AVP	sNE
AVPI1	sNE
AVPR1A	aE
AVPR1B	sNE
AVPR2	sNE
AWAT1	sNE
AWAT2	sNE
AXDND1	sNE
AXIN1	sNE
AXIN2	sNE
AXL	sNE
AZGP1	sNE
AZI2	sNE
AZIN1	sNE
AZIN2	sNE
AZU1	sNE
B2M	sNE
B3GALNT1	sNE
B3GALNT2	sNE
B3GALT1	sNE
B3GALT2	sNE
B3GALT4	sNE
B3GALT5	sNE
B3GALT6	sNE
B3GAT1	sNE
B3GAT2	sNE
B3GAT3	aE
B3GLCT	sNE
B3GNT2	sNE
B3GNT3	sNE
B3GNT4	sNE
B3GNT5	sNE
B3GNT6	sNE
B3GNT7	sNE
B3GNT8	sNE
B3GNT9	sNE
B3GNTL1	sNE
B4GALNT1	sNE
B4GALNT2	sNE
B4GALNT3	sNE
B4GALNT4	sNE
B4GALT1	sNE
B4GALT2	sNE
B4GALT3	aE
B4GALT4	sNE
B4GALT5	sNE
B4GALT6	sNE
B4GALT7	sNE
B4GAT1	aE
B9D1	sNE
B9D2	sNE
BAALC	sNE
BAAT	sNE
BABAM1	sNE
BABAM2	sNE
BACE1	sNE
BACE2	sNE
BACH1	sNE
BACH2	sNE
BAD	sNE
BAG1	sNE
BAG2	sNE
BAG3	sNE
BAG4	sNE
BAG5	aE
BAG6	sNE
BAHD1	aE
BAIAP2	sNE
BAIAP2L1	sNE
BAIAP2L2	sNE
BAIAP3	sNE
BAK1	aE
BAMBI	sNE
BANF1	E
BANF2	sNE
BANK1	sNE
BANP	E
BAP1	aE
BARD1	aE
BARHL1	sNE
BARHL2	aE
BARX1	sNE
BARX2	sNE
BASP1	sNE
BATF	sNE
BATF2	sNE
BATF3	sNE
BAX	sNE
BAZ1A	sNE
BAZ1B	aE
BAZ2A	aE
BAZ2B	sNE
BBC3	sNE
BBIP1	sNE
BBLN	aE
BBOF1	sNE
BBOX1	sNE
BBS1	sNE
BBS10	sNE
BBS12	sNE
BBS2	sNE
BBS4	sNE
BBS5	sNE
BBS7	sNE
BBS9	sNE
BBX	sNE
BCAM	sNE
BCAN	sNE
BCAP29	sNE
BCAP31	aE
BCAR1	aE
BCAR3	sNE
BCAS1	sNE
BCAS2	E
BCAS3	aE
BCAS4	sNE
BCAT1	sNE
BCAT2	sNE
BCCIP	aE
BCDIN3D	aE
BCHE	sNE
BCKDHA	sNE
BCKDHB	sNE
BCKDK	sNE
BCL10	sNE
BCL11A	sNE
BCL11B	sNE
BCL2	sNE
BCL2A1	sNE
BCL2L1	E
BCL2L10	sNE
BCL2L11	sNE
BCL2L12	aE
BCL2L13	sNE
BCL2L14	sNE
BCL2L15	sNE
BCL2L2	sNE
BCL3	sNE
BCL6	sNE
BCL6B	sNE
BCL7A	sNE
BCL7B	sNE
BCL7C	sNE
BCL9	aE
BCL9L	sNE
BCLAF1	aE
BCLAF3	sNE
BCO1	sNE
BCO2	sNE
BCOR	sNE
BCORL1	sNE
BCR	sNE
BCS1L	aE
BDH1	sNE
BDH2	sNE
BDKRB1	sNE
BDKRB2	sNE
BDNF	sNE
BDP1	E
BEAN1	sNE
BECN1	aE
BEGAIN	sNE
BEND2	sNE
BEND3	sNE
BEND4	sNE
BEND5	sNE
BEND6	sNE
BEND7	sNE
BEST1	sNE
BEST2	sNE
BEST3	sNE
BEST4	sNE
BET1	aE
BET1L	sNE
BEX1	sNE
BEX2	sNE
BEX3	sNE
BEX4	sNE
BEX5	sNE
BFAR	sNE
BFSP1	sNE
BFSP2	sNE
BGLAP	sNE
BGN	sNE
BHLHA15	aE
BHLHA9	sNE
BHLHE22	sNE
BHLHE23	sNE
BHLHE40	sNE
BHLHE41	sNE
BHMT	sNE
BHMT2	sNE
BICC1	sNE
BICD1	sNE
BICD2	sNE
BICDL1	sNE
BICDL2	aE
BICRA	sNE
BICRAL	sNE
BID	sNE
BIK	sNE
BIN1	sNE
BIN2	sNE
BIN3	sNE
BIRC2	aE
BIRC3	sNE
BIRC5	E
BIRC6	aE
BIRC7	sNE
BIVM	sNE
BLCAP	sNE
BLID	sNE
BLK	sNE
BLM	aE
BLMH	sNE
BLNK	sNE
BLOC1S1	sNE
BLOC1S2	sNE
BLOC1S3	sNE
BLOC1S4	sNE
BLOC1S5	sNE
BLOC1S6	sNE
BLTP1	sNE
BLTP2	aE
BLTP3A	aE
BLTP3B	sNE
BLVRA	sNE
BLVRB	sNE
BLZF1	sNE
BMAL1	sNE
BMAL2	sNE
BMERB1	sNE
BMF	aE
BMI1	sNE
BMP1	sNE
BMP10	sNE
BMP15	sNE
BMP2	sNE
BMP2K	sNE
BMP3	sNE
BMP4	sNE
BMP5	sNE
BMP6	sNE
BMP7	sNE
BMP8A	sNE
BMP8B	sNE
BMPER	sNE
BMPR1A	aE
BMPR1B	sNE
BMPR2	sNE
BMS1	E
BMT2	sNE
BMX	sNE
BNC1	sNE
BNC2	sNE
BNIP1	aE
BNIP2	aE
BNIP3	aE
BNIP3L	sNE
BNIP5	sNE
BNIPL	sNE
BOC	sNE
BOD1	sNE
BOD1L1	sNE
BOD1L2	sNE
BOK	sNE
BOLA1	sNE
BOLA3	aE
BOLL	sNE
BOP1	E
BORA	aE
BORCS5	sNE
BORCS6	sNE
BORCS7	sNE
BORCS8	sNE
BPGM	sNE
BPHL	sNE
BPI	sNE
BPIFA1	sNE
BPIFA2	sNE
BPIFA3	sNE
BPIFB1	sNE
BPIFB2	sNE
BPIFB3	sNE
BPIFB4	sNE
BPIFB6	sNE
BPIFC	sNE
BPNT1	aE
BPNT2	sNE
BPTF	E
BRAF	sNE
BRAP	aE
BRAT1	aE
BRCA1	aE
BRCA2	aE
BRCC3	sNE
BRD1	sNE
BRD2	aE
BRD3	sNE
BRD4	E
BRD7	aE
BRD8	aE
BRD9	sNE
BRDT	sNE
BRF1	E
BRF2	E
BRI3	aE
BRI3BP	sNE
BRICD5	sNE
BRINP1	sNE
BRINP2	sNE
BRINP3	sNE
BRIP1	aE
BRIX1	E
BRK1	aE
BRME1	sNE
BRMS1	aE
BRMS1L	sNE
BROX	sNE
BRPF1	aE
BRPF3	sNE
BRS3	sNE
BRSK1	sNE
BRSK2	sNE
BRWD1	aE
BRWD3	sNE
BSCL2	sNE
BSDC1	aE
BSG	sNE
BSN	aE
BSND	sNE
BSPH1	sNE
BSPRY	sNE
BST1	sNE
BST2	sNE
BSX	sNE
BTAF1	aE
BTBD1	sNE
BTBD10	sNE
BTBD16	sNE
BTBD17	sNE
BTBD18	sNE
BTBD2	sNE
BTBD3	sNE
BTBD6	sNE
BTBD7	aE
BTBD8	sNE
BTBD9	aE
BTC	sNE
BTD	sNE
BTF3	E
BTF3L4	aE
BTG1	sNE
BTG2	sNE
BTG3	sNE
BTG4	sNE
BTK	sNE
BTLA	sNE
BTN1A1	sNE
BTN2A1	sNE
BTN2A2	sNE
BTN3A1	sNE
BTN3A2	sNE
BTN3A3	sNE
BTNL3	sNE
BTNL8	sNE
BTNL9	sNE
BTRC	aE
BUB1	E
BUB1B	E
BUB3	E
BUD13	E
BUD23	E
BUD31	E
BVES	sNE
BYSL	E
BZW1	aE
BZW2	sNE
C10orf105	sNE
C10orf120	sNE
C10orf53	sNE
C10orf62	sNE
C10orf67	sNE
C10orf71	sNE
C10orf82	sNE
C10orf88	sNE
C10orf90	sNE
C10orf95	aE
C11orf16	sNE
C11orf21	sNE
C11orf24	sNE
C11orf42	sNE
C11orf52	sNE
C11orf54	sNE
C11orf58	sNE
C11orf65	sNE
C11orf68	aE
C11orf71	sNE
C11orf80	sNE
C11orf86	sNE
C11orf87	sNE
C11orf91	sNE
C12orf29	sNE
C12orf4	sNE
C12orf40	sNE
C12orf42	sNE
C12orf43	sNE
C12orf50	sNE
C12orf54	sNE
C12orf56	aE
C12orf57	sNE
C12orf60	sNE
C12orf71	sNE
C12orf75	sNE
C14orf119	sNE
C14orf180	sNE
C14orf28	sNE
C14orf39	sNE
C14orf93	sNE
C15orf39	sNE
C15orf40	sNE
C15orf48	sNE
C15orf61	sNE
C15orf62	sNE
C16orf46	sNE
C16orf54	sNE
C16orf74	sNE
C16orf78	sNE
C16orf86	aE
C16orf87	sNE
C16orf89	sNE
C16orf90	aE
C16orf92	aE
C16orf95	sNE
C16orf96	sNE
C17orf107	sNE
C17orf49	aE
C17orf50	aE
C17orf58	aE
C17orf67	sNE
C17orf75	aE
C17orf78	sNE
C17orf80	sNE
C17orf97	sNE
C17orf98	aE
C17orf99	sNE
C18orf21	aE
C18orf25	sNE
C18orf32	sNE
C18orf54	sNE
C18orf63	sNE
C19orf12	sNE
C19orf18	sNE
C19orf25	aE
C19orf33	sNE
C19orf38	sNE
C19orf44	sNE
C19orf47	sNE
C19orf53	E
C19orf67	sNE
C19orf73	sNE
C19orf81	sNE
C19orf84	sNE
C1D	aE
C1GALT1	sNE
C1GALT1C1	sNE
C1QA	sNE
C1QB	sNE
C1QBP	aE
C1QC	sNE
C1QL1	sNE
C1QL2	sNE
C1QL3	sNE
C1QL4	sNE
C1QTNF1	sNE
C1QTNF12	sNE
C1QTNF2	sNE
C1QTNF3	sNE
C1QTNF4	aE
C1QTNF5	sNE
C1QTNF6	sNE
C1QTNF7	sNE
C1QTNF8	sNE
C1QTNF9	aE
C1QTNF9B	aE
C1RL	sNE
C1S	sNE
C1orf100	sNE
C1orf105	sNE
C1orf109	E
C1orf112	sNE
C1orf115	sNE
C1orf116	sNE
C1orf122	aE
C1orf127	sNE
C1orf131	E
C1orf141	sNE
C1orf146	sNE
C1orf159	sNE
C1orf162	aE
C1orf174	sNE
C1orf185	sNE
C1orf198	sNE
C1orf21	sNE
C1orf210	sNE
C1orf216	sNE
C1orf226	sNE
C1orf35	sNE
C1orf43	aE
C1orf50	sNE
C1orf52	sNE
C1orf53	sNE
C1orf54	sNE
C1orf56	aE
C1orf68	sNE
C1orf74	sNE
C1orf87	sNE
C1orf94	sNE
C2	sNE
C20orf141	sNE
C20orf144	sNE
C20orf173	sNE
C20orf202	sNE
C20orf27	sNE
C20orf85	sNE
C20orf96	sNE
C21orf140	sNE
C21orf58	sNE
C21orf62	sNE
C21orf91	sNE
C22orf15	sNE
C22orf23	sNE
C22orf31	sNE
C22orf39	sNE
C22orf42	sNE
C2CD2	sNE
C2CD2L	sNE
C2CD3	sNE
C2CD4A	sNE
C2CD4B	sNE
C2CD4C	sNE
C2CD4D	aE
C2CD5	sNE
C2CD6	sNE
C2orf15	sNE
C2orf42	aE
C2orf49	aE
C2orf50	sNE
C2orf66	sNE
C2orf68	aE
C2orf69	sNE
C2orf72	sNE
C2orf73	sNE
C2orf76	sNE
C2orf78	sNE
C2orf80	sNE
C2orf88	sNE
C3	sNE
C3AR1	sNE
C3orf14	sNE
C3orf18	sNE
C3orf20	sNE
C3orf22	sNE
C3orf33	sNE
C3orf38	aE
C3orf52	sNE
C3orf62	sNE
C3orf70	sNE
C3orf80	sNE
C3orf84	sNE
C4B	sNE
C4BPA	sNE
C4BPB	sNE
C4orf17	sNE
C4orf19	sNE
C4orf3	sNE
C4orf33	sNE
C4orf36	sNE
C4orf45	sNE
C4orf46	sNE
C4orf47	sNE
C4orf48	sNE
C4orf51	sNE
C5	sNE
C5AR1	sNE
C5AR2	sNE
C5orf15	aE
C5orf22	sNE
C5orf24	sNE
C5orf34	sNE
C5orf46	sNE
C5orf47	sNE
C5orf52	sNE
C5orf58	sNE
C5orf63	sNE
C6	sNE
C6orf118	sNE
C6orf120	sNE
C6orf132	sNE
C6orf136	sNE
C6orf141	sNE
C6orf15	sNE
C6orf163	sNE
C6orf226	sNE
C6orf47	sNE
C6orf52	sNE
C6orf58	sNE
C6orf62	sNE
C6orf89	aE
C7	sNE
C7orf25	sNE
C7orf31	sNE
C7orf33	sNE
C7orf50	sNE
C7orf57	sNE
C8A	sNE
C8B	sNE
C8G	sNE
C8orf33	aE
C8orf34	sNE
C8orf48	sNE
C8orf58	sNE
C8orf74	sNE
C8orf76	sNE
C8orf82	sNE
C8orf88	sNE
C9	sNE
C9orf131	sNE
C9orf152	sNE
C9orf153	sNE
C9orf24	sNE
C9orf40	sNE
C9orf43	sNE
C9orf50	sNE
C9orf57	sNE
C9orf64	sNE
C9orf72	sNE
C9orf78	aE
C9orf85	sNE
CA1	sNE
CA10	sNE
CA11	sNE
CA12	sNE
CA13	sNE
CA14	sNE
CA2	sNE
CA3	sNE
CA4	sNE
CA5A	aE
CA5B	sNE
CA6	sNE
CA7	sNE
CA8	sNE
CA9	sNE
CAAP1	sNE
CAB39	sNE
CAB39L	sNE
CABCOCO1	sNE
CABIN1	aE
CABLES1	sNE
CABLES2	sNE
CABP1	sNE
CABP2	sNE
CABP4	sNE
CABP5	sNE
CABP7	sNE
CABS1	sNE
CABYR	sNE
CACFD1	sNE
CACHD1	sNE
CACNA1A	sNE
CACNA1B	sNE
CACNA1C	sNE
CACNA1D	sNE
CACNA1E	sNE
CACNA1F	sNE
CACNA1G	aE
CACNA1H	sNE
CACNA1I	sNE
CACNA1S	sNE
CACNA2D1	sNE
CACNA2D2	sNE
CACNA2D3	sNE
CACNA2D4	sNE
CACNB1	aE
CACNB2	sNE
CACNB3	aE
CACNB4	sNE
CACNG1	sNE
CACNG2	sNE
CACNG3	sNE
CACNG4	sNE
CACNG5	sNE
CACNG6	sNE
CACNG7	sNE
CACNG8	sNE
CACTIN	E
CACUL1	sNE
CACYBP	aE
CAD	aE
CADM1	sNE
CADM2	sNE
CADM3	sNE
CADM4	aE
CADPS	sNE
CADPS2	sNE
CAGE1	sNE
CALB1	sNE
[truncated: 15,932 more rows]
