# Supplementary material for: HELP: A computational framework for labelling and predicting human common and context-specific essential genes
Source: PLoS Comput Biol. 2024 Sep 27;20(9):e1012076. doi: 10.1371/journal.pcbi.1012076 (PMC11463781; doi:10.1371/journal.pcbi.1012076)
Supplement: S2 Data — The first was obtained by downloading gene families annotation from https://www.genenames.org/download/statistics-and-files/, applying a hypergeometric test (R version 4.1.2) using all the genes in the DepMap matrix as background. The GO-BP enrichment, instead, was performed by using DAVID Bioinformatics tool (https://david.ncifcrf.gov/tools.jsp). Each sheet is named according to the content “tissue_enrichment_class”. The columns’ content is detailed in each sheet. (XLSX) [file pcbi.1012076.s004.xlsx]

## Sheet: kidney_gf_E
Count represents number of genes which match the annotation database
% represents the percentage of gene hits among the total genes in the annotation database
P value represents the significance of the enrichment
Genes are the genes enriching the term
Pop Hits represents how many genes have the function name in the input gene list of interest
Pop Total represents how many genes in overall population has that function name in the background genome (all genes in the species of interest in DAVID database)
FDR refers to adjusted pvalues according to the False Discovery Rate
Data were considered significant if FDR<0.05.
Gene Family	FDR	P value	%	Count	Pop Hits	Pop Total	Genes
L ribosomal proteins	4.75376e-39	4.80178e-41	0.830189	44	53	14011	RPL10, RPL10A, RPL11, RPL12, RPL13, RPL13A, RPL14, RPL15, RPL17, RPL18, RPL18A, RPL19, RPL21, RPL23, RPL23A, RPL24, RPL26, RPL27, RPL27A, RPL28, RPL3, RPL30, RPL31, RPL32, RPL35, RPL35A, RPL36, RPL36A, RPL36AL, RPL37, RPL37A, RPL38, RPL4, RPL5, RPL6, RPL7, RPL7A, RPL7L1, RPL8, RPL9, RPLP0, RPLP1, RPLP2, UBA52
S ribosomal proteins	4.37325e-29	8.83484e-31	0.935484	29	31	14011	FAU, RPS10, RPS11, RPS12, RPS13, RPS14, RPS15, RPS15A, RPS16, RPS17, RPS18, RPS2, RPS20, RPS21, RPS23, RPS24, RPS25, RPS27A, RPS28, RPS29, RPS3, RPS3A, RPS4X, RPS5, RPS6, RPS7, RPS8, RPS9, RPSA
Proteasome	1.44666e-17	5.84509e-19	0.733333	22	30	14011	PSMA1, PSMA2, PSMA3, PSMA4, PSMA5, PSMA6, PSMA7, PSMB1, PSMB2, PSMB3, PSMB4, PSMB5, PSMB6, PSMB7, PSMD11, PSMD12, PSMD13, PSMD3, PSMD4, PSMD6, PSMD8, SEM1
RNA polymerase subunits	1.44666e-17	4.61026e-19	0.777778	21	27	14011	CRCP, POLR1A, POLR1B, POLR1C, POLR1E, POLR1H, POLR2B, POLR2C, POLR2D, POLR2E, POLR2G, POLR2H, POLR2I, POLR2K, POLR2L, POLR3A, POLR3B, POLR3C, POLR3E, POLR3H, POLR3K
DEAD-box helicases	1.35542e-15	6.84555e-17	0.605263	23	38	14011	DDX10, DDX11, DDX18, DDX20, DDX23, DDX24, DDX27, DDX3X, DDX41, DDX42, DDX46, DDX47, DDX49, DDX5, DDX51, DDX52, DDX54, DDX55, DDX56, DDX59, DDX6, EIF4A1, EIF4A3
Ribosomal biogenesis factors	8.41682e-14	5.1011e-15	0.692308	18	26	14011	BRIX1, EFL1, EIF6, MRTO4, NIP7, NSA2, PNO1, RIOK1, RIOK2, RRP1, RRP15, RRP7A, RRP9, RRS1, SBDS, TSR1, TSR2, URB2
Armadillo like helical domain containing	3.28614e-10	2.32353e-11	0.213043	49	230	14011	ATP6V1H, ATR, CEBPZ, CNOT1, CTNNBL1, EIF3A, EIF3B, EIF3D, EIF3M, HEATR1, HUWE1, INTS1, INTS4, INTS5, INTS7, MMS19, MTOR, NAA15, NCAPD2, NCAPD3, NCAPG, NCAPG2, NOC2L, NOC4L, NOP9, NUP205, PELP1, PPP2R1A, PSMD1, PSMD2, RPTOR, RRN3, RRP12, SDAD1, SF3B1, SF3B2, SUPT16H, SYMPK, TAF6, TANGO6, TBCD, TNPO3, TRRAP, TTI2, UBR4, URB1, UTP20, VIRMA, WDR7
SSU processome	5.67623e-10	4.58685e-11	0.75	12	16	14011	ABT1, BMS1, BYSL, ESF1, KRR1, LTV1, NGDN, NOP14, RSL1D1, UTP11, UTP23, UTP25
Mediator complex	6.07971e-10	5.52701e-11	0.533333	16	30	14011	MED11, MED14, MED17, MED18, MED20, MED21, MED22, MED26, MED27, MED28, MED29, MED30, MED31, MED4, MED6, MED8
Aminoacyl tRNA synthetases, Class I	9.49713e-09	1.02463e-09	0.631579	12	19	14011	CARS1, EPRS1, IARS1, IARS2, LARS1, MARS1, QARS1, RARS1, VARS1, WARS1, YARS1, YARS2
HAUS augmin like complex	9.49713e-09	1.05524e-09	1	8	8	14011	HAUS1, HAUS2, HAUS3, HAUS4, HAUS5, HAUS6, HAUS7, HAUS8
AAA ATPases	1.13301e-08	1.37334e-09	0.38	19	50	14011	AFG3L2, LONP1, MDN1, NSF, NVL, ORC1, PSMC1, PSMC2, PSMC3, PSMC4, PSMC5, PSMC6, RFC2, RFC3, RFC4, RFC5, RUVBL1, RUVBL2, VCP
Exosome complex	2.88948e-08	3.79427e-09	0.818182	9	11	14011	EXOSC1, EXOSC2, EXOSC3, EXOSC4, EXOSC5, EXOSC6, EXOSC7, EXOSC8, EXOSC9
Anaphase promoting complex	2.96947e-08	4.49919e-09	0.714286	10	14	14011	ANAPC1, ANAPC10, ANAPC11, ANAPC2, ANAPC4, ANAPC5, CDC16, CDC23, CDC26, CDC27
Chaperonins	2.96947e-08	4.49919e-09	0.714286	10	14	14011	CCT2, CCT3, CCT4, CCT5, CCT6A, CCT7, CCT8, HSPD1, HSPE1, TCP1
RNA binding motif containing	4.10528e-08	6.6348e-09	0.243902	30	123	14011	ALYREF, EWSR1, HTATSF1, MAK16, NCBP2, NIFK, NOL8, PABPN1, PUF60, RBM14, RBM19, RBM25, RBM39, RBM42, RBMX2, RBMXL1, RNPC3, SART3, SF3B4, SNRNP35, SNRNP70, SNRPB2, SRSF1, SRSF11, SRSF3, SRSF7, TARDBP, U2AF1, U2AF2, U2SURP
Small nucleolar RNA protein coding host genes	4.34345e-08	7.45846e-09	0.410256	16	39	14011	EEF1B2, EEF2, EIF1AX, EIF5, GNL3, NOL11, NOP58, PPAN, RABGGTB, RACK1, SRCAP, TAF1D, TIMM23, TIPIN, TPT1, WDR43
Nucleoporins	2.11621e-07	3.84766e-08	0.5	12	24	14011	AHCTF1, NUP107, NUP155, NUP160, NUP214, NUP43, NUP85, NUP88, NUP93, NUP98, RAE1, TPR
Sm spliceosomal proteins	5.45942e-07	1.04777e-07	0.875	7	8	14011	SNRPB, SNRPD1, SNRPD2, SNRPD3, SNRPE, SNRPF, SNRPG
Aminoacyl tRNA synthetases, Class II	7.3446e-07	1.48376e-07	0.555556	10	18	14011	AARS1, DARS1, FARSA, FARSB, GARS1, HARS1, KARS1, NARS1, SARS1, TARS1
Cleavage and polyadenylation specific factor subunits	8.01123e-07	1.8612e-07	1	6	6	14011	CPSF1, CPSF2, CPSF3, CPSF4, FIP1L1, WDR33
Signal recognition particle	8.01123e-07	1.8612e-07	1	6	6	14011	SRP14, SRP19, SRP54, SRP68, SRP72, SRP9
UTPb subcomplex	8.01123e-07	1.8612e-07	1	6	6	14011	PWP2, TBL3, UTP18, UTP6, WDR3, WDR36
COP9 signalosome	1.74429e-06	4.40477e-07	0.777778	7	9	14011	COPS2, COPS3, COPS4, COPS5, COPS6, COPS8, GPS1
Spliceosomal B complex	1.74429e-06	4.40477e-07	0.777778	7	9	14011	AQR, CRNKL1, ISY1, MFAP1, PRPF38A, SMU1, ZMAT2
LSm proteins	7.97426e-06	2.09425e-06	0.571429	8	14	14011	LSM11, LSM2, LSM3, LSM4, LSM5, LSM6, LSM7, LSM8
Tubulin gamma complex component family	9.05136e-06	2.46855e-06	1	5	5	14011	TUBGCP2, TUBGCP3, TUBGCP4, TUBGCP5, TUBGCP6
V-type ATPase subunits	2.76558e-05	7.82185e-06	0.5	8	16	14011	ATP6V0B, ATP6V0C, ATP6V0D1, ATP6V1C1, ATP6V1D, ATP6V1E1, ATP6V1F, ATP6V1G1
MCM family	4.36987e-05	1.28006e-05	0.666667	6	9	14011	MCM2, MCM3, MCM4, MCM5, MCM6, MCM7
COPI coat complex	4.43287e-05	1.38807e-05	0.833333	5	6	14011	ARCN1, COPA, COPB2, COPE, COPZ1
THO complex	4.43287e-05	1.38807e-05	0.833333	5	6	14011	THOC1, THOC2, THOC3, THOC5, THOC7
WD repeat domain containing	7.84146e-05	2.53461e-05	0.215909	19	88	14011	AAMP, BUB3, CDC20, CHAF1B, GRWD1, NEDD1, NLE1, NOL10, PAFAH1B1, PAK1IP1, PREB, PWP1, RBBP5, WDHD1, WDR25, WDR55, WDR70, WDR74, WDR77
Dynactin subunits	8.71896e-05	2.99439e-05	0.6	6	10	14011	CAPZB, DCTN2, DCTN3, DCTN4, DCTN5, DCTN6
NTC associated proteins	8.71896e-05	2.99439e-05	0.6	6	10	14011	BUD13, BUD31, RBM22, RNF113A, SLU7, SNW1
GINS complex	8.75278e-05	3.27124e-05	1	4	4	14011	GINS1, GINS2, GINS3, GINS4
MIS12 kinetochore complex	8.75278e-05	3.27124e-05	1	4	4	14011	DSN1, MIS12, NSL1, PMF1
NDC80 kinetochore complex	8.75278e-05	3.27124e-05	1	4	4	14011	NDC80, NUF2, SPC24, SPC25
Cytosolic iron-sulfur assembly components	0.000115591	4.55357e-05	0.714286	5	7	14011	CIAO1, CIAO2B, CIAO3, NDOR1, NUBP1
MIF4G domain containing proteins	0.000115591	4.55357e-05	0.714286	5	7	14011	CWC22, EIF4G1, EIF4G2, NCBP1, NOM1
Heterogeneous nuclear ribonucleoproteins	0.000187953	7.59407e-05	0.346154	9	26	14011	HNRNPC, HNRNPH1, HNRNPK, HNRNPL, HNRNPM, HNRNPU, PCBP1, PCBP2, RBMX
DEAH-box helicases	0.00021036	8.71186e-05	0.4375	7	16	14011	DHX15, DHX16, DHX33, DHX37, DHX38, DHX8, DHX9
Eukaryotic translation initiation factor 3	0.000268308	0.000113828	0.625	5	8	14011	EIF3E, EIF3F, EIF3G, EIF3H, EIF3I
Paf1/RNA polymerase II complex	0.000353839	0.000153688	0.8	4	5	14011	CTR9, PAF1, RTF1, SKIC8
DNA helicases	0.000451295	0.000200576	0.461538	6	13	14011	ERCC2, ERCC3, INO80, NCL, RTEL1, XRCC6
Nucleotide excision repair	0.000528245	0.000240111	0.555556	5	9	14011	DDB1, RPA1, RPA2, RPA3, XAB2
DNA polymerases	0.000556368	0.000258514	0.333333	8	24	14011	MAD2L2, POLA1, POLA2, POLD1, POLD2, POLD3, POLE, POLE2
Elongator acetyltransferase complex	0.000809375	0.000433302	0.666667	4	6	14011	ELP1, ELP3, ELP5, ELP6
Chromosomal passenger complex	0.000809375	0.000433115	1	3	3	14011	AURKB, CDCA8, INCENP
Condensin I subunits	0.000809375	0.000433115	1	3	3	14011	NCAPH, SMC2, SMC4
GPN-loop GTPases	0.000809375	0.000433115	1	3	3	14011	GPN1, GPN2, GPN3
MPP10 subcomplex	0.000809375	0.000433115	1	3	3	14011	IMP3, IMP4, MPHOSPH10
SF3a complex	0.000809375	0.000433115	1	3	3	14011	SF3A1, SF3A2, SF3A3
SF3b complex	0.000809375	0.000433115	1	3	3	14011	SF3B3, SF3B5, SF3B6
Spliceosomal C complex	0.000825512	0.000450279	0.5	5	10	14011	CACTIN, FAM32A, PRPF18, SDE2, SYF2
Constitutive centromere associated network	0.00134456	0.000767996	0.375	6	16	14011	CENPA, CENPC, CENPK, CENPM, CENPN, CENPW
Endoribonucleases	0.00134456	0.000767996	0.375	6	16	14011	DIS3, ELAC2, FCF1, NOB1, PPP1R8, SMG6
Charged multivesicular body proteins	0.00134456	0.000774139	0.454545	5	11	14011	CHMP2A, CHMP3, CHMP4B, CHMP6, CHMP7
Prefoldin subunits	0.00159461	0.000950323	0.571429	4	7	14011	PFDN2, PFDN5, URI1, UXT
Ubiquitin like modifier activating enzymes	0.00159461	0.000950323	0.571429	4	7	14011	MOCS3, SAE1, UBA2, UBA5
Integrator complex	0.00205371	0.00124467	0.416667	5	12	14011	INTS11, INTS2, INTS3, INTS8, INTS9
G-patch domain containing	0.00252809	0.00156118	0.333333	6	18	14011	CHERP, GPKOW, RBM17, SON, SUGP1, TFIP11
Large ribosomal subunit biogenesis complex	0.00252809	0.00163432	0.75	3	4	14011	LAS1L, NOL9, WDR18
NineTeen complex	0.00252809	0.00163432	0.75	3	4	14011	BCAS2, PLRG1, PRPF19
NSL histone acetyltransferase complex	0.00252809	0.00163432	0.75	3	4	14011	KANSL1, KANSL3, OGT
Trafficking protein particle complex subunits	0.00288964	0.00189724	0.384615	5	13	14011	TRAPPC1, TRAPPC11, TRAPPC3, TRAPPC5, TRAPPC8
Cyclophilin peptidylprolyl isomerases	0.00320553	0.00213702	0.315789	6	19	14011	LRR1, PPIA, PPIE, PPIL2, PPIL4, PPWD1
H2A histones	0.00422537	0.00285959	0.3	6	20	14011	H2AC12, H2AC15, H2AC16, H2AC17, H2AC20, H2AC6
H2B histones	0.00545245	0.00375037	0.285714	6	21	14011	H2BC11, H2BC13, H2BC15, H2BC4, H2BC6, H2BC9
ATPase F1/V1 alpha/A and beta/B subunit family	0.00545245	0.00385527	0.6	3	5	14011	ATP5F1B, ATP6V1A, ATP6V1B2
Cohesin complex	0.00545245	0.00385527	0.6	3	5	14011	RAD21, SMC1A, SMC3
Protein phosphatase catalytic subunits	0.00660947	0.00474012	0.4	4	10	14011	PPP1CA, PPP1CB, PPP2CA, PPP4C
General transcription factor IID complex subunits	0.0096338	0.0070064	0.363636	4	11	14011	TAF5, TAF7, TAF8, TBP
General transcription factor IIIC complex subunits	0.00986913	0.00727724	0.5	3	6	14011	GTF3C1, GTF3C2, GTF3C4
Importins	0.0158696	0.0120224	0.428571	3	7	14011	IPO11, IPO13, IPO7
JAMM/MPN+ metallopeptidase family	0.0158696	0.0120224	0.428571	3	7	14011	PRPF8, PSMD14, PSMD7
Heat shock 70kDa proteins	0.0230647	0.0177063	0.285714	4	14	14011	HSPA5, HSPA8, HSPA9, HYOU1
Glycosyl transferases group 1 domain containing	0.0233534	0.0181638	0.375	3	8	14011	ALG1, ALG11, ALG2
Actin related protein 2/3 complex subunits	0.0322484	0.0257336	0.333333	3	9	14011	ACTR2, ARPC3, ARPC4
ESCRT-I	0.0322484	0.0257336	0.333333	3	9	14011	TSG101, UBAP1, VPS28

## Sheet: kidney_gf_aE
Count represents number of genes which match the annotation database
% represents the percentage of gene hits among the total genes in the annotation database
P value represents the significance of the enrichment
Genes are the genes enriching the term
Pop Hits represents how many genes have the function name in the input gene list of interest
Pop Total represents how many genes in overall population has that function name in the background genome (all genes in the species of interest in DAVID database)
FDR refers to adjusted pvalues according to the False Discovery Rate
Data were considered significant if FDR<0.05.
Gene Family	FDR	P value	Count	Pop Hits	%	Pop Total	Genes
Large subunit mitochondrial ribosomal proteins	8.08501e-24	8.16668e-26	43	50	0.86	14011	GADD45GIP1, MRPL1, MRPL10, MRPL11, MRPL12, MRPL14, MRPL15, MRPL16, MRPL17, MRPL19, MRPL2, MRPL20, MRPL21, MRPL22, MRPL23, MRPL24, MRPL27, MRPL28, MRPL3, MRPL32, MRPL34, MRPL35, MRPL36, MRPL37, MRPL38, MRPL39, MRPL4, MRPL40, MRPL41, MRPL42, MRPL43, MRPL44, MRPL46, MRPL47, MRPL49, MRPL50, MRPL51, MRPL53, MRPL54, MRPL55, MRPL57, MRPS18A, MRPS30
Mitochondrial ribosomal proteins	1.06348e-17	2.14844e-19	28	30	0.933333	14011	AURKAIP1, DAP3, MRPL9, MRPS10, MRPS11, MRPS12, MRPS14, MRPS15, MRPS16, MRPS18B, MRPS18C, MRPS2, MRPS22, MRPS23, MRPS24, MRPS25, MRPS26, MRPS27, MRPS28, MRPS31, MRPS33, MRPS34, MRPS35, MRPS5, MRPS6, MRPS7, MRPS9, PTCD3
NADH:ubiquinone oxidoreductase supernumerary subunits	3.03288e-06	9.19055e-08	17	26	0.653846	14011	NDUFA11, NDUFA13, NDUFA2, NDUFA5, NDUFA7, NDUFA8, NDUFB1, NDUFB10, NDUFB3, NDUFB4, NDUFB5, NDUFB6, NDUFB7, NDUFB8, NDUFC1, NDUFC2, NDUFS5
H3 histones	3.42195e-05	1.38261e-06	9	10	0.9	14011	H3C1, H3C10, H3C11, H3C2, H3C3, H3C4, H3C6, H3C7, H3C8
FA complementation groups	0.000183091	9.24702e-06	11	16	0.6875	14011	BRCA2, FANCA, FANCE, FANCF, FANCI, FANCL, FANCM, PALB2, RFWD3, UBE2T, XRCC2
Mitochondrial respiratory chain complex assembly factors	0.000270446	1.63907e-05	23	54	0.425926	14011	CMC1, COA3, COA5, COA6, COA7, COX10, COX11, COX15, COX17, COX20, HIGD2A, NDUFAF2, NDUFAF3, NDUFAF4, NDUFAF5, NDUFAF8, SDHAF2, TIMMDC1, TMEM242, TMEM70, TTC19, UQCC1, UQCC3
Mitochondrial complex V: ATP synthase subunits	0.000450837	3.64312e-05	10	15	0.666667	14011	ATP5F1C, ATP5F1D, ATP5MC1, ATP5MC2, ATP5ME, ATP5MG, ATP5PB, ATP5PD, ATP5PF, ATP5PO
Components of oligomeric golgi complex	0.000450837	3.58644e-05	7	8	0.875	14011	COG1, COG2, COG4, COG5, COG6, COG7, COG8
ATAC complex	0.000649632	5.90575e-05	9	13	0.692308	14011	DR1, KAT14, KAT2A, POLE3, SGF29, TADA2A, TADA3, YEATS2, ZZZ3
Exocyst complex	0.00135227	0.000136593	7	9	0.777778	14011	EXOC1, EXOC2, EXOC3, EXOC4, EXOC5, EXOC7, EXOC8
Armadillo like helical domain containing	0.00238248	0.00026472	62	230	0.269565	14011	API5, ARID1A, ARID2, ARMH1, ATRIP, ATXN10, BTAF1, CAND1, CIP2A, CUL9, DIAPH1, DIAPH3, DNAJC13, DOHH, EFR3A, FANCD2, FMNL1, HEATR3, HEATR5B, HEATR6, HEATR9, HTT, IQCB1, LTN1, MON2, MYBBP1A, NCDN, NELFCD, NIPBL, NOC3L, NUP188, PDS5A, PI4KA, PIK3R4, PPP2R5E, PPP4R3A, PPP4R3B, PPP6R3, RICTOR, RIF1, RNF123, RSPH14, RTTN, SAMD4A, SAMD4B, SCYL1, SMG1, STAG2, TAF3, TELO2, TEX10, TMCO6, TNPO1, TTBK1, TTI1…
ER membrane protein complex subunits	0.00318086	0.000385559	7	10	0.7	14011	EMC1, EMC2, EMC4, EMC6, EMC7, EMC8, MMGT1
Golgin related	0.00462721	0.000607613	6	8	0.75	14011	GOLGA6B, GOLGA6D, GOLGA6L6, GOLGA8M, GOLGA8N, GOLGA8R
Bromodomain containing	0.00586711	0.000936894	13	30	0.433333	14011	ASH1L, BPTF, BRD7, BRD8, BRPF1, BRWD1, EP300, KMT2A, PBRM1, PHIP, TRIM28, TRIM33, ZMYND8
H2A histones	0.00586711	0.00094822	10	20	0.5	14011	H2AC11, H2AC21, H2AC25, H2AC4, H2AC7, H2AC8, H2AJ, H2AX, H2AZ1, MACROH2A1
Olfactory receptors, family 7	0.00586711	0.000898347	7	11	0.636364	14011	OR7A10, OR7A17, OR7C2, OR7E24, OR7G1, OR7G2, OR7G3
Olfactory receptors, family 4	0.00727584	0.00124939	15	38	0.394737	14011	OR4A47, OR4A5, OR4B1, OR4C46, OR4D1, OR4D10, OR4D2, OR4D9, OR4K1, OR4K13, OR4K15, OR4N2, OR4N5, OR4S1, OR4X1
Mitochondrial iron-sulfur assembly components	0.00852309	0.00154965	6	9	0.666667	14011	BOLA3, FXN, ISCA1, ISCA2, NFU1, NUBPL
Mitochondrial complex IV: cytochrome c oxidase subunits	0.00911666	0.00184175	8	15	0.533333	14011	COX4I1, COX5A, COX5B, COX6A1, COX6B1, COX6C, COX7B, COX8A
Metallothioneins	0.00911666	0.00182777	7	12	0.583333	14011	MT1A, MT1B, MT1E, MT1G, MT1HL1, MT1X, MT2A
M16 metallopeptidases	0.0123136	0.00261198	5	7	0.714286	14011	IDE, NRDC, PITRM1, UQCRC1, UQCRC2
Constitutive centromere associated network	0.0140269	0.00311708	8	16	0.5	14011	CENPH, CENPI, CENPL, CENPO, CENPP, CENPT, CENPU, CENPX
Nucleoporins	0.0219142	0.00509118	10	24	0.416667	14011	AAAS, GLE1, NDC1, NUP153, NUP35, NUP50, NUP54, NUP58, NUP62, POM121
H2B histones	0.0238121	0.00625369	9	21	0.428571	14011	H2BC10, H2BC14, H2BC17, H2BC18, H2BC21, H2BC26, H2BC3, H2BC5, H2BC8
General transcription factor IID complex subunits	0.0238121	0.00617273	6	11	0.545455	14011	TAF10, TAF11, TAF12, TAF13, TAF2, TAF4
H4 histones	0.0238121	0.00617273	6	11	0.545455	14011	H4C1, H4C2, H4C3, H4C4, H4C5, H4C7
Integrator complex	0.0385649	0.0105177	6	12	0.5	14011	INTS10, INTS12, INTS13, INTS14, INTS15, INTS6
Glycoside hydrolase family	0.040506	0.0114562	5	9	0.555556	14011	AGL, GUSB, MOGS, NAGLU, PGGHG
Ubiquitin conjugating enzymes E2	0.0462663	0.0135528	12	35	0.342857	14011	UBE2A, UBE2D4, UBE2E3, UBE2G2, UBE2H, UBE2J2, UBE2O, UBE2Q1, UBE2S, UBE2V1, UBE2V2, UBE2Z
HOXL subclass homeoboxes	0.0484041	0.0146679	16	52	0.307692	14011	GBX2, HOXA11, HOXA13, HOXA9, HOXB5, HOXB9, HOXC10, HOXC11, HOXC4, HOXC5, HOXC6, HOXC8, HOXC9, HOXD10, HOXD11, HOXD13

## Sheet: kidney_gf_sNE
Count represents number of genes which match the annotation database
% represents the percentage of gene hits among the total genes in the annotation database
P value represents the significance of the enrichment
Genes are the genes enriching the term
Pop Hits represents how many genes have the function name in the input gene list of interest
Pop Total represents how many genes in overall population has that function name in the background genome (all genes in the species of interest in DAVID database)
FDR refers to adjusted pvalues according to the False Discovery Rate
Data were considered significant if FDR<0.05.
Gene Family	FDR	P value	Count	Pop Hits	%	Pop Total	Genes
Zinc fingers C2H2-type	1.68593e-15	1.70296e-17	0.882022	471	534	14011	AEBP2, CASZ1, CHAMP1, CTCFL, DZIP1, DZIP1L, EGR1, EGR3, FEZF1, FEZF2, FIZ1, GLI2, GLI3, GLIS1, GLIS2, GLIS3, HIVEP1, HIVEP2, IKZF2, IKZF3, IKZF5, MAZ, OSR1, OSR2, OVOL2, PLAG1, PLAGL1, PLAGL2, RBAK, REPIN1, RREB1, SALL1, SALL2, SALL3, SALL4, SCAPER, WIZ, WT1, YY2, ZFAT, ZFP1, ZFP14, ZFP2, ZFP28, ZFP3, ZFP30, ZFP37, ZFP41, ZFP42, ZFP57, ZFP62, ZFP64, ZFP82, ZFP90, ZFP91, ZFP92, ZFY, ZIC1, ZIC2, ZI…
CD molecules	5.3996e-06	1.09083e-07	0.866171	233	269	14011	ACE, ALK, BMPR1B, BST1, BST2, BTLA, C5AR1, CD14, CD160, CD163, CD177, CD180, CD19, CD200, CD226, CD244, CD247, CD27, CD28, CD300A, CD300C, CD300E, CD320, CD33, CD34, CD37, CD38, CD3E, CD3G, CD40, CD40LG, CD46, CD47, CD48, CD52, CD53, CD58, CD6, CD63, CD68, CD7, CD70, CD74, CD79A, CD79B, CD81, CD82, CD83, CD84, CD8A, CD9, CD96, CDCP1, CDH5, CEACAM1, CEACAM3, CEACAM5, CEACAM8, CLEC4M, CR2, CSF1R, C…
I-set domain containing	0.00133863	4.05646e-05	0.921053	70	76	14011	ALPK2, CLMP, FGFRL1, FLT1, FLT4, HEPACAM2, HSPG2, IGFBP7, IGFBPL1, IGSF10, IGSF11, IGSF5, IL1RAPL1, IL1RL1, ISLR, KAZALD1, LINGO1, LINGO2, LINGO3, LINGO4, LRIG1, LRIG2, LRIG3, LRIT2, LRIT3, LRRC24, LRRC4, LRRC4B, LRRC4C, LRRN1, LRRN2, LSAMP, MDGA1, MDGA2, MFAP3, MFAP3L, MUSK, MXRA5, MYBPC1, MYBPC2, MYBPC3, MYBPH, MYOM1, MYOM2, MYOM3, MYOT, MYPN, NEGR1, NEXN, NRG1, NRG2, NTM, NTRK2, NTRK3, OPCML, …
EF-hand domain containing	0.00171095	6.91292e-05	0.858824	146	170	14011	AIF1L, CABP1, CABP2, CABP4, CABP5, CABP7, CALB1, CALB2, CALM1, CALM2, CALM3, CALML3, CALML4, CALML5, CAPNS1, CAPNS2, CAPS, CAPS2, CAPSL, CETN1, CETN2, CETN3, CGREF1, CHP2, CIB1, CIB2, CIB3, CIB4, CLXN, CRACR2A, CRNN, DUOX1, DUOX2, EFCAB11, EFCAB12, EFCAB13, EFCAB14, EFCAB5, EFCAB6, EFCAB7, EFCAB9, EFCC1, EFHC1, EFHC2, EFHD1, EFHD2, EHD2, EHD3, EHD4, EPS15, EPS15L1, FKBP10, FKBP14, FKBP7, FKBP9, F…
C-type lectin domain containing	0.00205564	0.000118637	0.903614	75	83	14011	ACAN, ASGR1, ASGR2, ATRNL1, BCAN, CD209, CD248, CD302, CD69, CD72, CD93, CHODL, CLEC10A, CLEC11A, CLEC12A, CLEC12B, CLEC14A, CLEC16A, CLEC17A, CLEC18A, CLEC1A, CLEC1B, CLEC2A, CLEC2B, CLEC2D, CLEC2L, CLEC3A, CLEC3B, CLEC4A, CLEC4C, CLEC4D, CLEC4E, CLEC4F, CLEC4G, CLEC5A, CLEC6A, CLEC7A, CLEC9A, COLEC10, COLEC11, COLEC12, DGCR2, FCER2, FREM1, KLRB1, KLRC1, KLRC2, KLRC3, KLRD1, KLRF1, KLRF2, KLRG1,…
G protein-coupled receptors, Class A orphans	0.00205564	0.000124584	0.909091	70	77	14011	GPR101, GPR119, GPR12, GPR132, GPR135, GPR139, GPR141, GPR142, GPR146, GPR148, GPR149, GPR15, GPR150, GPR151, GPR152, GPR153, GPR160, GPR161, GPR162, GPR17, GPR171, GPR173, GPR174, GPR18, GPR182, GPR183, GPR19, GPR20, GPR21, GPR22, GPR25, GPR26, GPR27, GPR3, GPR31, GPR32, GPR34, GPR35, GPR37, GPR39, GPR4, GPR45, GPR50, GPR52, GPR55, GPR6, GPR62, GPR63, GPR65, GPR68, GPR78, GPR82, GPR83, GPR84, GP…
Fibronectin type III domain containing	0.0030813	0.00021787	0.882353	90	102	14011	ABI3BP, ANOS1, ASTN1, ASTN2, ATF7IP, ATF7IP2, AXL, BOC, CDON, CHL1, CNTFR, CRLF1, DCC, DSCAM, DSCAML1, EBI3, EGFLAM, ELFN1, ELFN2, EPOR, FLRT1, FLRT2, FLRT3, FN1, FNDC1, FNDC3A, FNDC3B, FNDC4, FNDC5, FNDC9, FSD1, FSD1L, FSD2, GHR, IFNGR2, IGDCC3, IGSF22, IGSF9, IGSF9B, IL12RB2, IL20RB, IL27RA, IL31RA, INSRR, LRFN1, LRFN2, LRFN3, LRFN4, LRFN5, LRIT1, LRRN3, LRRN4, LRRN4CL, MERTK, MID1, MID2, MYLK,…
LIM domain containing	0.00576517	0.000465872	0.93617	44	47	14011	ABLIM1, ABLIM2, ABLIM3, CRIP1, CRIP2, CRIP3, CSRP1, CSRP2, CSRP3, FHL1, FHL2, FHL3, FHL5, LASP1, LDB3, LIMA1, LIMCH1, LIMK1, LIMK2, LIMS1, LMCD1, LMO1, LMO2, LMO3, LMO4, LMO7, LPXN, NEBL, NRAP, PDLIM1, PDLIM2, PDLIM3, PDLIM4, PDLIM5, PDLIM7, PRICKLE1, PRICKLE2, PRICKLE3, PRICKLE4, SCEL, TES, TGFB1I1, XIRP2, ZNF185
Taste 2 receptors	0.00671564	0.000610513	1	24	24	14011	TAS2R1, TAS2R10, TAS2R13, TAS2R14, TAS2R16, TAS2R19, TAS2R20, TAS2R3, TAS2R30, TAS2R31, TAS2R38, TAS2R39, TAS2R4, TAS2R40, TAS2R41, TAS2R42, TAS2R43, TAS2R46, TAS2R5, TAS2R50, TAS2R60, TAS2R7, TAS2R8, TAS2R9
Pleckstrin homology domain containing	0.00762647	0.00077035	0.891892	66	74	14011	AFAP1, AFAP1L1, AFAP1L2, APBB1IP, ARHGAP12, ARHGAP15, ARHGAP22, ARHGAP25, BMX, BTK, CADPS, CERT1, DAPP1, DEF6, DNM1, DOK4, DOK5, DOK6, GAB3, GAB4, GRB10, GRB14, GRB7, IPCEF1, IRS1, ITK, PHETA1, PHETA2, PHLDA2, PHLDB2, PHLDB3, PHLPP1, PHLPP2, PLEKHA3, PLEKHA4, PLEKHA5, PLEKHA6, PLEKHA7, PLEKHA8, PLEKHB1, PLEKHB2, PLEKHD1, PLEKHF1, PLEKHF2, PLEKHM2, PLEKHM3, PLEKHN1, PLEKHO1, PLEKHO2, PLEKHS1, PRKD…
BTB domain containing	0.0171005	0.00207659	0.846774	105	124	14011	BCL6, BCL6B, BTBD1, BTBD10, BTBD16, BTBD17, BTBD18, BTBD2, BTBD3, BTBD6, BTBD8, ENC1, GAN, GZF1, HIC1, HIC2, IPP, IVNS1ABP, KBTBD11, KBTBD12, KBTBD13, KBTBD2, KBTBD3, KBTBD4, KBTBD6, KBTBD7, KBTBD8, KCTD9, KEAP1, KLHL1, KLHL10, KLHL13, KLHL14, KLHL15, KLHL17, KLHL18, KLHL2, KLHL20, KLHL21, KLHL24, KLHL25, KLHL26, KLHL28, KLHL29, KLHL3, KLHL30, KLHL31, KLHL32, KLHL34, KLHL35, KLHL36, KLHL38, KLHL4…
Basic helix-loop-helix proteins	0.0171005	0.00224552	0.853211	93	109	14011	AHR, AHRR, ARNT, ARNT2, ASCL1, ASCL2, ASCL3, ASCL4, ATOH1, ATOH7, ATOH8, BHLHA9, BHLHE22, BHLHE23, BHLHE40, BHLHE41, BMAL1, BMAL2, CLOCK, FERD3L, HAND1, HAND2, HELT, HES1, HES2, HES3, HES4, HES5, HES6, HEY1, HEY2, HEYL, HIF1A, HIF3A, ID1, ID2, ID3, ID4, MESP1, MESP2, MITF, MLXIPL, MNT, MSC, MXD1, MXD3, MXD4, MXI1, MYCL, MYCN, MYF5, MYF6, MYOD1, MYOG, NCOA1, NCOA2, NEUROD1, NEUROD2, NEUROD4, NEURO…
Lipases	0.0171005	0.00209827	1	20	20	14011	CEL, DAGLA, DAGLB, LIPA, LIPC, LIPE, LIPF, LIPG, LIPH, LIPI, LIPJ, LIPK, LIPM, LIPN, LPL, MGLL, PNLIP, PNLIPRP3, PNPLA2, PNPLA3
KCTD family	0.0188546	0.00285676	1	19	19	14011	KCTD1, KCTD11, KCTD12, KCTD13, KCTD14, KCTD15, KCTD16, KCTD17, KCTD18, KCTD19, KCTD2, KCTD20, KCTD21, KCTD3, KCTD4, KCTD5, KCTD6, KCTD7, KCTD8
Sushi domain containing	0.0188546	0.00285676	1	19	19	14011	C1RL, CR1L, F13B, HP, HPR, PAMR1, SEZ6, SEZ6L, SEZ6L2, SRPX, SRPX2, SUSD1, SUSD2, SUSD3, SUSD4, SUSD5, SUSD6, SVEP1, TPO
Interleukins	0.0188698	0.00324027	0.923077	36	39	14011	IL10, IL12A, IL13, IL15, IL16, IL17A, IL17B, IL17C, IL17F, IL18, IL19, IL1A, IL1B, IL1F10, IL1RN, IL2, IL20, IL21, IL22, IL23A, IL24, IL25, IL26, IL27, IL3, IL31, IL32, IL33, IL34, IL36B, IL36RN, IL37, IL4, IL5, IL7, IL9
Serpin peptidase inhibitors	0.0188698	0.00311135	0.939394	31	33	14011	SERPINA1, SERPINA10, SERPINA11, SERPINA12, SERPINA3, SERPINA4, SERPINA5, SERPINA6, SERPINA7, SERPINA9, SERPINB1, SERPINB10, SERPINB12, SERPINB13, SERPINB2, SERPINB3, SERPINB4, SERPINB5, SERPINB6, SERPINB7, SERPINB8, SERPINB9, SERPINC1, SERPINE1, SERPINE2, SERPINE3, SERPINF1, SERPINF2, SERPINH1, SERPINI1, SERPINI2
Sulfotransferases, membrane bound	0.0220097	0.00400177	0.9375	30	32	14011	CHST1, CHST10, CHST12, CHST13, CHST14, CHST15, CHST2, CHST3, CHST4, CHST5, CHST6, CHST7, CHST8, CHST9, GAL3ST1, GAL3ST2, GAL3ST3, GAL3ST4, HS3ST1, HS3ST2, HS3ST3B1, HS3ST5, HS3ST6, HS6ST2, NDST1, NDST2, NDST3, NDST4, TPST1, UST
Chemokine ligands	0.0296369	0.00609998	0.904762	38	42	14011	CCL1, CCL11, CCL13, CCL14, CCL15, CCL16, CCL17, CCL18, CCL19, CCL2, CCL20, CCL21, CCL22, CCL23, CCL24, CCL25, CCL26, CCL27, CCL28, CCL3, CCL3L3, CCL5, CCL8, CX3CL1, CXCL10, CXCL11, CXCL12, CXCL13, CXCL14, CXCL16, CXCL17, CXCL3, CXCL5, CXCL6, CXCL8, CXCL9, XCL1, XCL2
F-boxes other	0.0296369	0.00652631	0.916667	33	36	14011	FBXO10, FBXO11, FBXO15, FBXO16, FBXO17, FBXO2, FBXO21, FBXO22, FBXO24, FBXO25, FBXO27, FBXO28, FBXO3, FBXO30, FBXO31, FBXO32, FBXO33, FBXO34, FBXO38, FBXO39, FBXO4, FBXO40, FBXO41, FBXO42, FBXO43, FBXO44, FBXO45, FBXO46, FBXO47, FBXO48, FBXO6, FBXO7, FBXO8
MAGE family	0.0296369	0.00658597	0.933333	28	30	14011	MAGEA1, MAGEA10, MAGEA11, MAGEA12, MAGEA4, MAGEA6, MAGEA8, MAGEB1, MAGEB10, MAGEB16, MAGEB17, MAGEB18, MAGEB2, MAGEB3, MAGEB4, MAGEB5, MAGEB6, MAGEC1, MAGEC2, MAGEC3, MAGED1, MAGED2, MAGEE1, MAGEE2, MAGEF1, MAGEH1, NDN, TRO
Beta 3-glycosyltransferases	0.0296369	0.00590919	0.958333	23	24	14011	B3GALNT1, B3GALNT2, B3GALT1, B3GALT2, B3GALT4, B3GALT5, B3GALT6, B3GLCT, B3GNT2, B3GNT3, B3GNT5, B3GNT6, B3GNT7, B3GNT8, B3GNT9, C1GALT1, CHPF, CHPF2, CHSY1, CHSY3, LFNG, MFNG, RFNG
Olfactory receptors, family 5	0.032619	0.00757816	0.902439	37	41	14011	OR5A2, OR5AC2, OR5AK2, OR5AN1, OR5AP2, OR5AS1, OR5B12, OR5B17, OR5B2, OR5B21, OR5B3, OR5C1, OR5D14, OR5D16, OR5D18, OR5F1, OR5H14, OR5H15, OR5H2, OR5H6, OR5I1, OR5J2, OR5K1, OR5K4, OR5M1, OR5M10, OR5M11, OR5M3, OR5M8, OR5M9, OR5P2, OR5P3, OR5T1, OR5T2, OR5T3, OR5V1, OR5W2
A-kinase anchoring proteins	0.0347551	0.00842548	0.931034	27	29	14011	ACBD3, AKAP1, AKAP10, AKAP11, AKAP12, AKAP13, AKAP14, AKAP3, AKAP4, AKAP5, AKAP6, AKAP7, AKAP8, AKAP9, ARFGEF2, C2orf88, CBFA2T3, CMYA5, EZR, MAP2, MYO7A, MYRIP, NBEA, NF2, RAB32, SPHKAP, WASF1
NKL subclass homeoboxes and pseudogenes	0.0377846	0.0103049	0.911765	31	34	14011	BARHL1, BARX1, BARX2, BSX, DLX1, DLX2, DLX3, DLX4, DLX5, DLX6, EMX1, EMX2, EN1, EN2, HHEX, HLX, HMX1, HMX2, HMX3, LBX1, LBX2, MSX1, MSX2, NANOG, NOTO, TLX1, TLX2, TLX3, VAX1, VAX2, VENTX
Fibroblast growth factor family	0.0377846	0.0101351	0.954545	21	22	14011	FGF1, FGF10, FGF11, FGF12, FGF13, FGF14, FGF17, FGF18, FGF19, FGF2, FGF20, FGF21, FGF22, FGF23, FGF3, FGF4, FGF5, FGF6, FGF7, FGF8, FGF9
M10 matrix metallopeptidases	0.0377846	0.0101351	0.954545	21	22	14011	MMP1, MMP10, MMP11, MMP13, MMP14, MMP15, MMP16, MMP17, MMP19, MMP2, MMP20, MMP21, MMP24, MMP25, MMP26, MMP27, MMP28, MMP3, MMP7, MMP8, MMP9
Neuropeptides	0.0391934	0.011085	0.866667	52	60	14011	ADCYAP1, ADM, ADM2, AGRP, AGT, APLN, AVP, CALCA, CALCB, CCK, CRH, GAL, GAST, GHRH, GHRL, GIP, GNRH1, GNRH2, GRP, IAPP, IGF1, LEP, MLN, NMU, NPFF, NPPA, NPPB, NPPC, NPS, NPVF, NPW, NPY, NTS, OXT, PDYN, PENK, PMCH, PNOC, POMC, PRLH, PTHLH, PYY, RLN1, RLN2, RLN3, SCT, SST, TRH, UCN2, UCN3, UTS2, VIP
Apolipoproteins	0.0452028	0.0132412	0.952381	20	21	14011	APOA1, APOA2, APOA4, APOA5, APOB, APOC1, APOC2, APOC3, APOC4, APOD, APOE, APOF, APOH, APOL1, APOL2, APOL3, APOL5, APOL6, APOM, APOO

## Sheet: lung_gf_E
Count represents number of genes which match the annotation database
% represents the percentage of gene hits among the total genes in the annotation database
P value represents the significance of the enrichment
Genes are the genes enriching the term
Pop Hits represents how many genes have the function name in the input gene list of interest
Pop Total represents how many genes in overall population has that function name in the background genome (all genes in the species of interest in DAVID database)
FDR refers to adjusted pvalues according to the False Discovery Rate
Data were considered significant if FDR<0.05.
Gene Family	FDR	P value	Count	Pop Hits	%	Pop Total	Genes
L ribosomal proteins	2.64248e-39	2.66917e-41	0.830189	44	53	14011	RPL10, RPL10A, RPL11, RPL12, RPL13, RPL13A, RPL14, RPL15, RPL17, RPL18, RPL18A, RPL19, RPL21, RPL23, RPL23A, RPL24, RPL26, RPL27, RPL27A, RPL28, RPL3, RPL30, RPL31, RPL32, RPL35, RPL35A, RPL36, RPL36A, RPL36AL, RPL37, RPL37A, RPL38, RPL4, RPL5, RPL6, RPL7, RPL7A, RPL7L1, RPL8, RPL9, RPLP0, RPLP1, RPLP2, UBA52
S ribosomal proteins	2.96588e-29	5.99167e-31	0.935484	29	31	14011	FAU, RPS10, RPS11, RPS12, RPS13, RPS14, RPS15, RPS15A, RPS16, RPS17, RPS18, RPS2, RPS20, RPS21, RPS23, RPS24, RPS25, RPS27A, RPS28, RPS29, RPS3, RPS3A, RPS4X, RPS5, RPS6, RPS7, RPS8, RPS9, RPSA
Proteasome	1.44773e-17	4.38706e-19	0.733333	22	30	14011	PSMA1, PSMA2, PSMA3, PSMA4, PSMA5, PSMA6, PSMA7, PSMB1, PSMB2, PSMB3, PSMB4, PSMB5, PSMB6, PSMB7, PSMD11, PSMD12, PSMD13, PSMD3, PSMD4, PSMD6, PSMD8, SEM1
RNA polymerase subunits	3.29527e-16	1.33142e-17	0.740741	20	27	14011	CRCP, POLR1A, POLR1B, POLR1C, POLR1H, POLR2B, POLR2C, POLR2D, POLR2E, POLR2G, POLR2H, POLR2I, POLR2K, POLR2L, POLR3A, POLR3B, POLR3C, POLR3E, POLR3H, POLR3K
DEAD-box helicases	1.01088e-15	5.10547e-17	0.605263	23	38	14011	DDX10, DDX11, DDX18, DDX20, DDX23, DDX24, DDX27, DDX39B, DDX3X, DDX41, DDX42, DDX46, DDX47, DDX49, DDX5, DDX51, DDX54, DDX55, DDX56, DDX59, DDX6, EIF4A1, EIF4A3
Ribosomal biogenesis factors	6.66808e-14	4.04126e-15	0.692308	18	26	14011	BRIX1, EFL1, EIF6, MRTO4, NIP7, NSA2, PNO1, RIOK1, RIOK2, RRP1, RRP15, RRP7A, RRP9, RRS1, SBDS, TSR1, TSR2, URB2
Mediator complex	2.37146e-12	1.67679e-13	0.6	18	30	14011	MED11, MED14, MED17, MED18, MED20, MED21, MED22, MED26, MED27, MED28, MED29, MED30, MED31, MED4, MED6, MED7, MED8, MED9
Armadillo like helical domain containing	3.62505e-12	2.92934e-13	0.226087	52	230	14011	ATP6V1H, ATR, CEBPZ, CNOT1, CTNNBL1, EIF3A, EIF3B, EIF3D, EIF3M, HEATR1, HUWE1, INTS1, INTS4, INTS5, INTS7, MTOR, NAA15, NCAPD2, NCAPD3, NCAPG, NCAPG2, NELFCD, NOC2L, NOC3L, NOC4L, NOP9, NUP205, PELP1, PI4KA, PPP2R1A, PSMD1, PSMD2, RPTOR, RRN3, RRP12, SDAD1, SF3B1, SF3B2, SMG1, SUPT16H, SYMPK, TAF6, TANGO6, TBCD, TNPO3, TRRAP, TTI2, UBR4, URB1, UTP20, VIRMA, WDR7
Aminoacyl tRNA synthetases, Class I	3.88402e-10	3.74643e-11	0.684211	13	19	14011	CARS1, EPRS1, IARS1, IARS2, LARS1, MARS1, MARS2, QARS1, RARS1, VARS1, WARS1, YARS1, YARS2
SSU processome	3.88402e-10	3.92325e-11	0.75	12	16	14011	ABT1, BMS1, BYSL, ESF1, KRR1, LTV1, NGDN, NOP14, RSL1D1, UTP11, UTP23, UTP25
AAA ATPases	9.88908e-09	1.09879e-09	0.38	19	50	14011	AFG3L2, LONP1, MDN1, NSF, NVL, ORC1, PSMC1, PSMC2, PSMC3, PSMC4, PSMC5, PSMC6, RFC2, RFC3, RFC4, RFC5, RUVBL1, RUVBL2, VCP
Nucleoporins	1.99514e-08	2.41836e-09	0.541667	13	24	14011	AHCTF1, NUP107, NUP153, NUP155, NUP160, NUP214, NUP43, NUP85, NUP88, NUP93, NUP98, RAE1, TPR
Anaphase promoting complex	2.7951e-08	3.95267e-09	0.714286	10	14	14011	ANAPC1, ANAPC10, ANAPC11, ANAPC2, ANAPC4, ANAPC5, CDC16, CDC23, CDC26, CDC27
Chaperonins	2.7951e-08	3.95267e-09	0.714286	10	14	14011	CCT2, CCT3, CCT4, CCT5, CCT6A, CCT7, CCT8, HSPD1, HSPE1, TCP1
Small nucleolar RNA protein coding host genes	4.06706e-08	6.16222e-09	0.410256	16	39	14011	EEF1B2, EEF2, EIF1AX, EIF5, GNL3, NOL11, NOP58, PPAN, RABGGTB, RACK1, SLC25A3, SRCAP, TIMM23, TIPIN, TPT1, WDR43
HAUS augmin like complex	5.56367e-07	9.55378e-08	0.875	7	8	14011	HAUS1, HAUS3, HAUS4, HAUS5, HAUS6, HAUS7, HAUS8
Sm spliceosomal proteins	5.56367e-07	9.55378e-08	0.875	7	8	14011	SNRPB, SNRPD1, SNRPD2, SNRPD3, SNRPE, SNRPF, SNRPG
Aminoacyl tRNA synthetases, Class II	6.8184e-07	1.30858e-07	0.555556	10	18	14011	AARS1, DARS1, FARSA, FARSB, GARS1, HARS1, KARS1, NARS1, SARS1, TARS1
Exosome complex	6.8184e-07	1.27559e-07	0.727273	8	11	14011	EXOSC2, EXOSC3, EXOSC4, EXOSC5, EXOSC6, EXOSC7, EXOSC8, EXOSC9
Cleavage and polyadenylation specific factor subunits	7.73232e-07	1.71829e-07	1	6	6	14011	CPSF1, CPSF2, CPSF3, CPSF4, FIP1L1, WDR33
Signal recognition particle	7.73232e-07	1.71829e-07	1	6	6	14011	SRP14, SRP19, SRP54, SRP68, SRP72, SRP9
UTPb subcomplex	7.73232e-07	1.71829e-07	1	6	6	14011	PWP2, TBL3, UTP18, UTP6, WDR3, WDR36
Spliceosomal B complex	1.7304e-06	4.02012e-07	0.777778	7	9	14011	AQR, CRNKL1, ISY1, MFAP1, PRPF38A, SMU1, ZMAT2
RNA binding motif containing	4.29936e-06	1.04227e-06	0.211382	26	123	14011	ALYREF, EWSR1, MAK16, NCBP2, NIFK, NOL8, PABPN1, PUF60, RBM14, RBM19, RBM25, RBM39, RBMXL1, RNPC3, SART3, SF3B4, SNRNP35, SNRNP70, SRSF1, SRSF11, SRSF3, SRSF7, TARDBP, U2AF1, U2AF2, U2SURP
NTC associated proteins	4.96246e-06	1.25315e-06	0.7	7	10	14011	BUD13, BUD31, CDC40, RBM22, RNF113A, SLU7, SNW1
LSm proteins	7.20868e-06	1.89319e-06	0.571429	8	14	14011	LSM11, LSM2, LSM3, LSM4, LSM5, LSM6, LSM7, LSM8
Tubulin gamma complex component family	8.46867e-06	2.30964e-06	1	5	5	14011	TUBGCP2, TUBGCP3, TUBGCP4, TUBGCP5, TUBGCP6
DEAH-box helicases	2.4184e-05	7.08421e-06	0.5	8	16	14011	DHX15, DHX16, DHX33, DHX36, DHX37, DHX38, DHX8, DHX9
V-type ATPase subunits	2.4184e-05	7.08421e-06	0.5	8	16	14011	ATP6V0B, ATP6V0C, ATP6V0D1, ATP6V1C1, ATP6V1D, ATP6V1E1, ATP6V1F, ATP6V1G1
COP9 signalosome	3.78442e-05	1.18502e-05	0.666667	6	9	14011	COPS2, COPS4, COPS5, COPS6, COPS8, GPS1
MCM family	3.78442e-05	1.18502e-05	0.666667	6	9	14011	MCM2, MCM3, MCM4, MCM5, MCM6, MCM7
COPI coat complex	3.8996e-05	1.29987e-05	0.833333	5	6	14011	ARCN1, COPA, COPB2, COPE, COPZ1
THO complex	3.8996e-05	1.29987e-05	0.833333	5	6	14011	THOC1, THOC2, THOC3, THOC5, THOC7
WD repeat domain containing	6.13318e-05	2.10635e-05	0.215909	19	88	14011	AAMP, BUB3, CDC20, CHAF1B, GRWD1, NEDD1, NLE1, NOL10, PAFAH1B1, PAK1IP1, PREB, PWP1, RBBP5, SCAP, WDHD1, WDR55, WDR70, WDR74, WDR77
Dynactin subunits	7.8481e-05	2.77458e-05	0.6	6	10	14011	CAPZB, DCTN2, DCTN3, DCTN4, DCTN5, DCTN6
GINS complex	8.08083e-05	3.10173e-05	1	4	4	14011	GINS1, GINS2, GINS3, GINS4
MIS12 kinetochore complex	8.08083e-05	3.10173e-05	1	4	4	14011	DSN1, MIS12, NSL1, PMF1
NDC80 kinetochore complex	8.08083e-05	3.10173e-05	1	4	4	14011	NDC80, NUF2, SPC24, SPC25
MIF4G domain containing proteins	0.000108341	4.26799e-05	0.714286	5	7	14011	CWC22, EIF4G1, EIF4G2, NCBP1, NOM1
General transcription factor IID complex subunits	0.000141504	5.71732e-05	0.545455	6	11	14011	TAF10, TAF12, TAF5, TAF7, TAF8, TBP
Heterogeneous nuclear ribonucleoproteins	0.000165287	6.84523e-05	0.346154	9	26	14011	HNRNPC, HNRNPH1, HNRNPK, HNRNPL, HNRNPM, HNRNPU, PCBP1, PCBP2, RBMX
Integrator complex	0.000246607	0.000107112	0.5	6	12	14011	INTS11, INTS2, INTS3, INTS6, INTS8, INTS9
Eukaryotic translation initiation factor 3	0.000246607	0.000106783	0.625	5	8	14011	EIF3E, EIF3F, EIF3G, EIF3H, EIF3I
Paf1/RNA polymerase II complex	0.000328158	0.000145848	0.8	4	5	14011	CTR9, PAF1, RTF1, SKIC8
Nucleotide excision repair	0.000495988	0.000225449	0.555556	5	9	14011	DDB1, RPA1, RPA2, RPA3, XAB2
DNA polymerases	0.000507661	0.000235883	0.333333	8	24	14011	MAD2L2, POLA1, POLA2, POLD1, POLD2, POLD3, POLE, POLE2
H2A histones	0.000790417	0.000415823	0.35	7	20	14011	H2AC12, H2AC15, H2AC16, H2AC17, H2AC20, H2AC6, H2AZ1
Spliceosomal C complex	0.000790417	0.000423152	0.5	5	10	14011	CACTIN, FAM32A, PRPF18, SDE2, SYF2
Gemins	0.000790417	0.000411547	0.666667	4	6	14011	GEMIN4, GEMIN5, GEMIN6, GEMIN7
Chromosomal passenger complex	0.000790417	0.000416179	1	3	3	14011	AURKB, CDCA8, INCENP
Condensin I subunits	0.000790417	0.000416179	1	3	3	14011	NCAPH, SMC2, SMC4
GPN-loop GTPases	0.000790417	0.000416179	1	3	3	14011	GPN1, GPN2, GPN3
MPP10 subcomplex	0.000790417	0.000416179	1	3	3	14011	IMP3, IMP4, MPHOSPH10
Constitutive centromere associated network	0.00128782	0.000715458	0.375	6	16	14011	CENPA, CENPC, CENPK, CENPM, CENPN, CENPW
Endoribonucleases	0.00128782	0.000715458	0.375	6	16	14011	DIS3, ELAC2, FCF1, NOB1, PPP1R8, SMG6
Cytosolic iron-sulfur assembly components	0.00156901	0.00090337	0.571429	4	7	14011	CIAO1, CIAO2B, CIAO3, NUBP1
Prefoldin subunits	0.00156901	0.00090337	0.571429	4	7	14011	PFDN2, PFDN5, URI1, UXT
G-patch domain containing	0.00248688	0.00145696	0.333333	6	18	14011	CHERP, GPKOW, RBM17, SON, SUGP1, TFIP11
General transcription factor IIH complex subunits	0.00250959	0.00157166	0.75	3	4	14011	GTF2H1, GTF2H3, GTF2H4
Large ribosomal subunit biogenesis complex	0.00250959	0.00157166	0.75	3	4	14011	LAS1L, NOL9, WDR18
NineTeen complex	0.00250959	0.00157166	0.75	3	4	14011	BCAS2, PLRG1, PRPF19
NSL histone acetyltransferase complex	0.00250959	0.00157166	0.75	3	4	14011	KANSL1, KANSL3, OGT
DNA helicases	0.00276516	0.00178758	0.384615	5	13	14011	ERCC2, ERCC3, INO80, NCL, XRCC6
Trafficking protein particle complex subunits	0.00276516	0.00178758	0.384615	5	13	14011	TRAPPC1, TRAPPC11, TRAPPC3, TRAPPC5, TRAPPC8
H2B histones	0.00534479	0.0035092	0.285714	6	21	14011	H2BC11, H2BC13, H2BC15, H2BC4, H2BC6, H2BC9
ATPase F1/V1 alpha/A and beta/B subunit family	0.00548251	0.00371039	0.6	3	5	14011	ATP5F1B, ATP6V1A, ATP6V1B2
Cohesin complex	0.00548251	0.00371039	0.6	3	5	14011	RAD21, SMC1A, SMC3
Charged multivesicular body proteins	0.00972869	0.00668233	0.363636	4	11	14011	CHMP2A, CHMP3, CHMP4B, CHMP6
Elongator acetyltransferase complex	0.0100567	0.00700923	0.5	3	6	14011	ELP1, ELP3, ELP5
Cyclophilin peptidylprolyl isomerases	0.015685	0.0110904	0.263158	5	19	14011	LRR1, PPIA, PPIL2, PPIL4, PPWD1
Importins	0.0159344	0.0115886	0.428571	3	7	14011	IPO11, IPO13, IPO7
JAMM/MPN+ metallopeptidase family	0.0159344	0.0115886	0.428571	3	7	14011	PRPF8, PSMD14, PSMD7
Heat shock 70kDa proteins	0.0229576	0.0169284	0.285714	4	14	14011	HSPA5, HSPA8, HSPA9, HYOU1
Glycosyl transferases group 1 domain containing	0.0234414	0.0175218	0.375	3	8	14011	ALG1, ALG11, ALG2
ESCRT-I	0.0327927	0.024843	0.333333	3	9	14011	TSG101, UBAP1, VPS28
Protein phosphatase catalytic subunits	0.0437085	0.033554	0.3	3	10	14011	PPP1CB, PPP2CA, PPP4C
7BS DNA/RNA methyltransferases	0.0449706	0.0349771	0.2	5	25	14011	BUD23, MEPCE, RNMT, TGS1, TRMT5
MicroRNA protein coding host genes	0.0486403	0.0383227	0.0983982	43	437	14011	AATF, BOP1, CCAR1, CDC37, CDC5L, CDC73, CKAP5, CKS1B, DGCR8, DNM2, EBNA1BP2, EEF1G, GOSR2, IK, KANSL2, NAA25, NELFA, NFYC, NOL6, NOP56, NUMA1, NXF1, PABPC1, PFDN6, POLR1F, POLR2F, POLR3F, RANGAP1, RCL1, RPS19, SBNO1, SKA2, SNAPC5, SRSF2, TMEM258, TRAPPC4, TTC27, UBTF, VMP1, WDR1, WDR46, WDR82, ZNF207

## Sheet: lung_gf_aE
Count represents number of genes which match the annotation database
% represents the percentage of gene hits among the total genes in the annotation database
P value represents the significance of the enrichment
Genes are the genes enriching the term
Pop Hits represents how many genes have the function name in the input gene list of interest
Pop Total represents how many genes in overall population has that function name in the background genome (all genes in the species of interest in DAVID database)
FDR refers to adjusted pvalues according to the False Discovery Rate
Data were considered significant if FDR<0.05.
Gene Family	FDR	P value	Count	Pop Hits	%	Pop Total	Genes
Large subunit mitochondrial ribosomal proteins	1.35143e-27	1.36508e-29	0.88	44	50	14011	GADD45GIP1, MRPL1, MRPL11, MRPL12, MRPL13, MRPL14, MRPL15, MRPL16, MRPL17, MRPL18, MRPL19, MRPL2, MRPL20, MRPL21, MRPL22, MRPL23, MRPL24, MRPL27, MRPL28, MRPL3, MRPL30, MRPL32, MRPL33, MRPL35, MRPL36, MRPL37, MRPL38, MRPL39, MRPL4, MRPL40, MRPL41, MRPL42, MRPL43, MRPL44, MRPL46, MRPL47, MRPL49, MRPL50, MRPL51, MRPL53, MRPL54, MRPL55, MRPS18A, MRPS30
Mitochondrial ribosomal proteins	1.8217e-17	3.68021e-19	0.9	27	30	14011	AURKAIP1, MRPL9, MRPS10, MRPS11, MRPS12, MRPS14, MRPS15, MRPS16, MRPS17, MRPS18B, MRPS18C, MRPS2, MRPS22, MRPS23, MRPS24, MRPS25, MRPS26, MRPS27, MRPS28, MRPS31, MRPS33, MRPS34, MRPS35, MRPS5, MRPS6, MRPS7, MRPS9
NADH:ubiquinone oxidoreductase supernumerary subunits	3.17794e-09	9.63011e-11	0.730769	19	26	14011	NDUFA1, NDUFA11, NDUFA13, NDUFA2, NDUFA5, NDUFA8, NDUFB1, NDUFB10, NDUFB11, NDUFB2, NDUFB3, NDUFB4, NDUFB5, NDUFB6, NDUFB7, NDUFB8, NDUFC1, NDUFC2, NDUFS5
Mitochondrial respiratory chain complex assembly factors	9.18629e-08	3.71163e-09	0.5	27	54	14011	CMC1, COA3, COA5, COA6, COA7, COX10, COX11, COX14, COX15, COX18, COX19, COX20, HIGD1A, HIGD2A, NDUFAF2, NDUFAF3, NDUFAF4, NDUFAF5, NDUFAF8, PET100, SCO1, SDHAF2, TIMMDC1, TMEM242, TMEM70, TTC19, UQCC3
Olfactory receptors, family 7	4.38775e-05	2.21604e-06	0.818182	9	11	14011	OR7A10, OR7A17, OR7C1, OR7C2, OR7D4, OR7E24, OR7G1, OR7G2, OR7G3
H3 histones	0.000192926	1.16925e-05	0.8	8	10	14011	H3C1, H3C10, H3C11, H3C3, H3C4, H3C6, H3C7, H3C8
FA complementation groups	0.000385861	2.72831e-05	0.625	10	16	14011	BRCA2, FANCA, FANCE, FANCF, FANCI, FANCL, FANCM, PALB2, RFWD3, XRCC2
Exocyst complex	0.000746953	6.03599e-05	0.777778	7	9	14011	EXOC1, EXOC2, EXOC3, EXOC4, EXOC5, EXOC7, EXOC8
Mitochondrial complex III: ubiquinol-cytochrome c reductase complex subunits	0.00083264	9.25155e-05	1	5	5	14011	UQCR10, UQCR11, UQCRB, UQCRFS1, UQCRQ
NADH:ubiquinone oxidoreductase core subunits	0.00083264	9.25155e-05	1	5	5	14011	NDUFS1, NDUFS2, NDUFS3, NDUFS7, NDUFV2
Ragulator complex	0.00083264	9.25155e-05	1	5	5	14011	LAMTOR1, LAMTOR2, LAMTOR3, LAMTOR4, LAMTOR5
Mitochondrial complex V: ATP synthase subunits	0.000913209	0.000110692	0.6	9	15	14011	ATP5F1C, ATP5MC1, ATP5MC2, ATP5ME, ATP5MG, ATP5PB, ATP5PD, ATP5PF, ATP5PO
ATAC complex	0.00163366	0.000214521	0.615385	8	13	14011	KAT14, KAT2A, POLE3, SGF29, TADA2A, TADA3, YEATS2, ZZZ3
Components of oligomeric golgi complex	0.00200152	0.000303261	0.75	6	8	14011	COG1, COG2, COG4, COG6, COG7, COG8
Golgin related	0.00200152	0.000303261	0.75	6	8	14011	GOLGA6B, GOLGA6D, GOLGA6L6, GOLGA8M, GOLGA8N, GOLGA8R
Armadillo like helical domain containing	0.0021336	0.000344825	0.243478	56	230	14011	API5, ARID1A, ARID2, ARMH1, ATRIP, ATXN10, BTAF1, CAND1, CIP2A, CNOT9, CUL9, DIAPH1, DIAPH3, DNAJC13, DOHH, EFR3B, FANCD2, FMNL1, HEATR3, HEATR5B, HEATR6, LRRK2, LTN1, MMS19, MYBBP1A, NIPBL, NUP188, PDS5A, PIK3R4, PPP2R5E, PPP4R3A, PPP6R3, RICTOR, RIF1, RNF123, RSPH14, RTTN, SAMD4A, SAMD4B, SCYL1, STAG1, STAG2, TAF3, TELO2, TEX10, TMCO6, TNPO1, TRIP12, TTI1, UNC45A, USP34, USP9X, VPS35, WAPL, ZC3…
Mitochondrial complex IV: cytochrome c oxidase subunits	0.00465412	0.000799192	0.533333	8	15	14011	COX4I1, COX5A, COX5B, COX6A1, COX6B1, COX6C, COX7B, COX8A
Metallothioneins	0.00472295	0.000858719	0.583333	7	12	14011	MT1A, MT1B, MT1E, MT1G, MT1HL1, MT1X, MT2A
RNA binding motif containing	0.00499586	0.000958801	0.268293	33	123	14011	CELF1, DAZAP1, EIF4B, GRSF1, HTATSF1, MSI2, PPRC1, PSPC1, RBM12, RBM15, RBM23, RBM27, RBM28, RBM33, RBM34, RBM42, RBM48, RBM4B, RBMX2, RDM1, SAFB, SLIRP, SNRPA, SNRPB2, SREK1, SRSF4, SRSF5, SRSF6, SRSF9, TDRD10, TRNAU1AP, ZNF638, ZRSR2
M16 metallopeptidases	0.0072856	0.00147184	0.714286	5	7	14011	IDE, NRDC, PITRM1, UQCRC1, UQCRC2
H2A histones	0.00795009	0.00176669	0.45	9	20	14011	H2AC11, H2AC21, H2AC25, H2AC4, H2AC7, H2AC8, H2AJ, H2AX, MACROH2A2
ER membrane protein complex subunits	0.00795009	0.00171178	0.6	6	10	14011	EMC2, EMC3, EMC4, EMC7, EMC8, MMGT1
Aminoacyl tRNA synthetases, Class II	0.0144576	0.00350486	0.444444	8	18	14011	AARS2, DARS2, FARS2, HARS2, NARS2, PARS2, SARS2, TARS2
G-patch domain containing	0.0144576	0.00350486	0.444444	8	18	14011	GPATCH1, GPATCH2, GPATCH3, GPATCH8, RBM10, RBM5, RBM6, SUGP2
Olfactory receptors, family 4	0.0145809	0.00368204	0.342105	13	38	14011	OR4A47, OR4A5, OR4B1, OR4C46, OR4D1, OR4D10, OR4D2, OR4D9, OR4K1, OR4K15, OR4N2, OR4N5, OR4S1
SNAREs	0.0216296	0.0056805	0.5	6	12	14011	BET1, GOSR1, SNAP23, SNAP29, USE1, VTI1B
Coiled-coil-helix-coiled-coil-helix domain containing proteins	0.0237157	0.00670747	0.555556	5	9	14011	CHCHD1, CHCHD10, CHCHD2, CHCHD3, CHCHD5
Mitochondrial iron-sulfur assembly components	0.0237157	0.00670747	0.555556	5	9	14011	BOLA3, FXN, ISCA1, ISCA2, NFU1
AAA ATPases	0.0259408	0.00759881	0.3	15	50	14011	ATAD1, ATAD2, ATAD5, BCS1L, CHTF18, CLPB, CLPX, ORC4, PEX1, PEX6, RFC1, TRIP13, VPS4A, VPS4B, YME1L1
H2B histones	0.034811	0.0105488	0.380952	8	21	14011	H2BC14, H2BC17, H2BC18, H2BC21, H2BC26, H2BC3, H2BC5, H2BC8
7BS N6-adenosine DNA/RNA methyltransferases	0.0373746	0.0117032	0.5	5	10	14011	METTL14, METTL3, METTL5, TFB1M, TFB2M
Bromodomain containing	0.0391486	0.0126541	0.333333	10	30	14011	ASH1L, BAZ2A, BRD7, BRD8, BRPF1, BRWD1, EP300, PBRM1, TRIM28, ZMYND8
Heterogeneous nuclear ribonucleoproteins	0.0408613	0.0136204	0.346154	9	26	14011	HNRNPA0, HNRNPA1, HNRNPA1L2, HNRNPA2B1, HNRNPD, HNRNPF, HNRNPR, PTBP1, SYNCRIP
Ubiquitin conjugating enzymes E2	0.0424428	0.0145763	0.314286	11	35	14011	UBE2A, UBE2D3, UBE2D4, UBE2G2, UBE2H, UBE2J2, UBE2O, UBE2Q1, UBE2S, UBE2V1, UBE2Z

## Sheet: lung_gf_sNE
Count represents number of genes which match the annotation database
% represents the percentage of gene hits among the total genes in the annotation database
P value represents the significance of the enrichment
Genes are the genes enriching the term
Pop Hits represents how many genes have the function name in the input gene list of interest
Pop Total represents how many genes in overall population has that function name in the background genome (all genes in the species of interest in DAVID database)
FDR refers to adjusted pvalues according to the False Discovery Rate
Data were considered significant if FDR<0.05.
Gene Family	FDR	P value	Count	Pop Hits	%	Pop Total	Genes
Zinc fingers C2H2-type	3.62805e-16	3.6647e-18	0.900749	481	534	14011	AEBP2, CASZ1, CHAMP1, CTCFL, DZIP1, DZIP1L, EGR1, EGR3, EGR4, FEZF1, FEZF2, FIZ1, GLI1, GLI2, GLI3, GLIS1, GLIS2, GLIS3, HIVEP1, HIVEP2, HIVEP3, IKZF2, IKZF3, IKZF4, IKZF5, MAZ, OSR1, OSR2, OVOL2, PLAG1, PLAGL1, PLAGL2, RBAK, REPIN1, RLF, RREB1, SALL1, SALL2, SALL3, SALL4, SCAPER, WIZ, WT1, YY2, ZFAT, ZFP1, ZFP14, ZFP2, ZFP28, ZFP3, ZFP30, ZFP37, ZFP41, ZFP42, ZFP57, ZFP62, ZFP64, ZFP82, ZFP90, Z…
CD molecules	8.7774e-06	1.77321e-07	0.881041	237	269	14011	ALK, BMPR1B, BST1, BST2, BTLA, C5AR1, CD14, CD160, CD163, CD180, CD19, CD200, CD226, CD244, CD247, CD27, CD28, CD300A, CD300C, CD300E, CD320, CD33, CD34, CD37, CD38, CD3E, CD3G, CD40, CD40LG, CD46, CD47, CD48, CD5, CD52, CD53, CD58, CD6, CD63, CD68, CD7, CD70, CD74, CD79A, CD79B, CD81, CD82, CD83, CD84, CD8A, CD9, CD96, CDCP1, CDH1, CDH2, CEACAM1, CEACAM3, CEACAM5, CEACAM8, CLEC4M, CR2, CSF1R, CS…
EF-hand domain containing	0.000351734	1.06586e-05	0.888235	151	170	14011	AIF1L, CABP1, CABP2, CABP4, CABP5, CABP7, CALB1, CALB2, CALM1, CALM2, CALM3, CALML3, CALML4, CALML5, CALML6, CALN1, CAPNS1, CAPNS2, CAPS, CAPS2, CAPSL, CETN1, CETN2, CETN3, CGREF1, CHP2, CIB1, CIB2, CIB3, CIB4, CLXN, CRACR2A, CRACR2B, CRNN, DST, DUOX1, DUOX2, EFCAB11, EFCAB12, EFCAB13, EFCAB14, EFCAB3, EFCAB5, EFCAB6, EFCAB7, EFCAB9, EFCC1, EFHC1, EFHC2, EFHD1, EFHD2, EHD2, EHD3, EHD4, EPS15, FKB…
C-type lectin domain containing	0.00088126	4.45081e-05	0.927711	77	83	14011	ACAN, ASGR1, ASGR2, ATRN, ATRNL1, BCAN, CD209, CD248, CD302, CD69, CD72, CD93, CHODL, CLEC10A, CLEC11A, CLEC12A, CLEC12B, CLEC14A, CLEC16A, CLEC17A, CLEC18A, CLEC1A, CLEC1B, CLEC2A, CLEC2B, CLEC2D, CLEC2L, CLEC3A, CLEC3B, CLEC4A, CLEC4C, CLEC4D, CLEC4E, CLEC4F, CLEC4G, CLEC5A, CLEC6A, CLEC7A, CLEC9A, COLEC10, COLEC11, COLEC12, DGCR2, FCER2, FREM1, KLRB1, KLRC1, KLRC2, KLRC3, KLRD1, KLRF1, KLRF2, …
G protein-coupled receptors, Class A orphans	0.00088126	3.75288e-05	0.935065	72	77	14011	GPR101, GPR119, GPR12, GPR132, GPR135, GPR139, GPR141, GPR142, GPR146, GPR148, GPR149, GPR15, GPR150, GPR151, GPR152, GPR153, GPR160, GPR161, GPR162, GPR17, GPR171, GPR173, GPR174, GPR18, GPR182, GPR183, GPR19, GPR20, GPR21, GPR22, GPR25, GPR26, GPR27, GPR3, GPR31, GPR32, GPR34, GPR35, GPR37, GPR39, GPR4, GPR45, GPR50, GPR52, GPR55, GPR6, GPR62, GPR63, GPR65, GPR68, GPR75, GPR78, GPR82, GPR83, GP…
Interleukins	0.00408192	0.000247389	0.974359	38	39	14011	IL10, IL12A, IL13, IL15, IL16, IL17A, IL17B, IL17C, IL17D, IL17F, IL18, IL19, IL1A, IL1B, IL1F10, IL1RN, IL2, IL20, IL21, IL22, IL23A, IL24, IL25, IL26, IL27, IL3, IL31, IL32, IL33, IL34, IL36B, IL36G, IL36RN, IL37, IL4, IL5, IL7, IL9
Neuropeptides	0.00478442	0.000338292	0.933333	56	60	14011	ADCYAP1, ADM, ADM2, AGRP, AGT, APLN, AVP, CALCA, CALCB, CCK, CRH, GAL, GALP, GAST, GHRH, GHRL, GIP, GNRH1, GNRH2, GRP, HCRT, IAPP, IGF1, KISS1, LEP, MLN, NMS, NMU, NPFF, NPPA, NPPB, NPPC, NPS, NPVF, NPW, NPY, NTS, OXT, PDYN, PENK, PMCH, PNOC, POMC, PRLH, PTHLH, PYY, RLN1, RLN2, RLN3, SCT, SST, TRH, UCN2, UCN3, UTS2, VIP
I-set domain containing	0.00804932	0.00065045	0.907895	69	76	14011	ALPK2, CLMP, FGFRL1, FLT1, FLT4, HEPACAM2, HSPG2, IGFBP7, IGFBPL1, IGSF10, IGSF11, IGSF5, IL1RAPL1, IL1RL1, ISLR, KAZALD1, LINGO1, LINGO2, LINGO3, LINGO4, LRIG1, LRIG2, LRIG3, LRIT2, LRIT3, LRRC24, LRRC4, LRRC4B, LRRC4C, LRRN1, LRRN2, LSAMP, MDGA1, MDGA2, MFAP3, MFAP3L, MUSK, MXRA5, MYBPC1, MYBPC2, MYBPH, MYOM1, MYOM2, MYOM3, MYOT, MYPN, NEGR1, NEXN, NRG1, NRG2, NTM, NTRK2, NTRK3, OPCML, PALLD, P…
Basic helix-loop-helix proteins	0.00884151	0.000893082	0.880734	96	109	14011	AHR, AHRR, ARNT, ARNT2, ASCL1, ASCL2, ASCL3, ASCL4, ATOH1, ATOH7, ATOH8, BHLHA15, BHLHA9, BHLHE22, BHLHE23, BHLHE40, BHLHE41, BMAL2, CLOCK, EPAS1, FERD3L, HAND1, HAND2, HELT, HES1, HES2, HES3, HES4, HES5, HES6, HEY1, HEY2, HEYL, HIF1A, HIF3A, ID1, ID2, ID3, ID4, LYL1, MESP1, MESP2, MITF, MLXIPL, MNT, MSC, MXD1, MXD3, MXD4, MXI1, MYCL, MYCN, MYF5, MYF6, MYOD1, MYOG, NCOA1, NCOA2, NEUROD1, NEUROD2,…
Chemokine ligands	0.00884151	0.000820545	0.952381	40	42	14011	CCL1, CCL11, CCL13, CCL14, CCL15, CCL16, CCL17, CCL18, CCL19, CCL2, CCL20, CCL21, CCL22, CCL23, CCL24, CCL25, CCL26, CCL27, CCL28, CCL3, CCL3L3, CCL4, CCL5, CCL7, CCL8, CX3CL1, CXCL10, CXCL11, CXCL12, CXCL13, CXCL14, CXCL16, CXCL17, CXCL3, CXCL5, CXCL6, CXCL8, CXCL9, XCL1, XCL2
Fibronectin type III domain containing	0.00924898	0.00112271	0.882353	90	102	14011	ABI3BP, ANOS1, ASTN1, ASTN2, ATF7IP, ATF7IP2, AXL, BOC, CDON, CHL1, CNTFR, CRLF1, DCC, DSCAM, DSCAML1, EBI3, EGFLAM, ELFN1, ELFN2, EPOR, FLRT1, FLRT2, FLRT3, FN1, FNDC1, FNDC3A, FNDC3B, FNDC4, FNDC5, FNDC9, FSD1, FSD1L, FSD2, GHR, IFNGR2, IGDCC3, IGFN1, IGSF22, IGSF9, IGSF9B, IL20RB, IL27RA, IL31RA, INSRR, LRFN1, LRFN2, LRFN3, LRFN4, LRFN5, LRIT1, LRRN3, LRRN4, LRRN4CL, MERTK, MID1, MID2, MYLK, N…
Serpin peptidase inhibitors	0.00924898	0.00113948	0.969697	32	33	14011	SERPINA1, SERPINA10, SERPINA11, SERPINA12, SERPINA3, SERPINA4, SERPINA5, SERPINA6, SERPINA7, SERPINA9, SERPINB1, SERPINB10, SERPINB12, SERPINB13, SERPINB2, SERPINB3, SERPINB4, SERPINB5, SERPINB6, SERPINB7, SERPINB8, SERPINB9, SERPINC1, SERPIND1, SERPINE1, SERPINE2, SERPINE3, SERPINF1, SERPINF2, SERPINH1, SERPINI1, SERPINI2
Taste 2 receptors	0.00924898	0.00121451	1	24	24	14011	TAS2R1, TAS2R10, TAS2R13, TAS2R14, TAS2R16, TAS2R19, TAS2R20, TAS2R3, TAS2R30, TAS2R31, TAS2R38, TAS2R39, TAS2R4, TAS2R40, TAS2R41, TAS2R42, TAS2R43, TAS2R46, TAS2R5, TAS2R50, TAS2R60, TAS2R7, TAS2R8, TAS2R9
LIM domain containing	0.00925882	0.00130933	0.93617	44	47	14011	ABLIM1, ABLIM2, ABLIM3, CRIP1, CRIP2, CRIP3, CSRP1, CSRP2, CSRP3, FHL1, FHL2, FHL3, FHL5, LASP1, LDB3, LIMA1, LIMCH1, LIMK1, LIMK2, LIMS1, LMCD1, LMO1, LMO2, LMO3, LMO4, LMO7, LPXN, NEBL, NRAP, PDLIM1, PDLIM2, PDLIM3, PDLIM4, PDLIM5, PDLIM7, PRICKLE1, PRICKLE2, PRICKLE3, PRICKLE4, SCEL, TES, TGFB1I1, XIRP2, ZNF185
Pleckstrin homology domain containing	0.018175	0.00275379	0.891892	66	74	14011	AFAP1, AFAP1L1, AFAP1L2, APBB1IP, ARHGAP12, ARHGAP15, ARHGAP22, ARHGAP25, BMX, BTK, CADPS, CERT1, DAPP1, DEF6, DNM1, DOK4, DOK5, DOK6, GAB2, GAB3, GAB4, GRB10, GRB14, GRB7, IPCEF1, IRS1, ITK, PHETA1, PHETA2, PHLDA2, PHLDB2, PHLDB3, PHLPP1, PHLPP2, PLEKHA3, PLEKHA4, PLEKHA5, PLEKHA6, PLEKHA7, PLEKHA8, PLEKHB1, PLEKHB2, PLEKHD1, PLEKHF1, PLEKHF2, PLEKHM2, PLEKHM3, PLEKHN1, PLEKHO1, PLEKHO2, PLEKHS1…
Interferons	0.0204691	0.00372165	1	20	20	14011	IFNA1, IFNA10, IFNA14, IFNA16, IFNA17, IFNA2, IFNA21, IFNA4, IFNA5, IFNA6, IFNA7, IFNA8, IFNB1, IFNG, IFNK, IFNL1, IFNL2, IFNL3, IFNW1, IL6
Lipases	0.0204691	0.00372165	1	20	20	14011	CEL, DAGLA, DAGLB, LIPA, LIPC, LIPE, LIPF, LIPG, LIPH, LIPI, LIPJ, LIPK, LIPM, LIPN, LPL, MGLL, PNLIP, PNLIPRP3, PNPLA2, PNPLA3
Phosphodiesterases	0.0204691	0.00372165	1	20	20	14011	PDE10A, PDE11A, PDE1A, PDE1B, PDE1C, PDE3A, PDE3B, PDE4A, PDE4B, PDE4C, PDE5A, PDE6A, PDE6B, PDE6C, PDE6D, PDE6G, PDE6H, PDE7A, PDE7B, PDE9A
ETS transcription factor family	0.0207485	0.00398203	0.964286	27	28	14011	EHF, ELF1, ELF2, ELF3, ELF4, ELF5, ELK1, ELK3, ELK4, ERF, ERG, ETS1, ETS2, ETV1, ETV2, ETV3, ETV3L, ETV4, ETV5, ETV6, ETV7, FEV, FLI1, SPDEF, SPI1, SPIB, SPIC
BTB domain containing	0.0221573	0.00495919	0.854839	106	124	14011	BCL6, BCL6B, BTBD1, BTBD10, BTBD16, BTBD17, BTBD18, BTBD2, BTBD3, BTBD6, BTBD8, ENC1, GAN, GZF1, HIC1, HIC2, IPP, IVNS1ABP, KBTBD11, KBTBD12, KBTBD13, KBTBD2, KBTBD3, KBTBD4, KBTBD6, KBTBD7, KBTBD8, KCTD9, KLHL1, KLHL10, KLHL12, KLHL13, KLHL14, KLHL15, KLHL17, KLHL18, KLHL2, KLHL20, KLHL21, KLHL24, KLHL25, KLHL26, KLHL28, KLHL29, KLHL3, KLHL30, KLHL31, KLHL32, KLHL34, KLHL35, KLHL36, KLHL38, KLHL…
Clustered protocadherins	0.0221573	0.00514767	0.90566	48	53	14011	PCDHA1, PCDHA10, PCDHA11, PCDHA13, PCDHA2, PCDHA3, PCDHA4, PCDHA5, PCDHA6, PCDHA7, PCDHA8, PCDHA9, PCDHAC1, PCDHAC2, PCDHB1, PCDHB10, PCDHB11, PCDHB12, PCDHB13, PCDHB14, PCDHB15, PCDHB16, PCDHB2, PCDHB3, PCDHB4, PCDHB5, PCDHB6, PCDHB8, PCDHGA1, PCDHGA10, PCDHGA11, PCDHGA12, PCDHGA2, PCDHGA3, PCDHGA4, PCDHGA5, PCDHGA6, PCDHGA7, PCDHGA8, PCDHGA9, PCDHGB1, PCDHGB2, PCDHGB3, PCDHGB4, PCDHGB6, PCDHGB7…
KCTD family	0.0221573	0.00492373	1	19	19	14011	KCTD1, KCTD11, KCTD12, KCTD13, KCTD14, KCTD15, KCTD16, KCTD17, KCTD18, KCTD19, KCTD2, KCTD20, KCTD21, KCTD3, KCTD4, KCTD5, KCTD6, KCTD7, KCTD8
Sushi domain containing	0.0221573	0.00492373	1	19	19	14011	C1RL, CR1L, F13B, HP, HPR, PAMR1, SEZ6, SEZ6L, SEZ6L2, SRPX, SRPX2, SUSD1, SUSD2, SUSD3, SUSD4, SUSD5, SUSD6, SVEP1, TPO
Caspase recruitment domain containing	0.026906	0.00652267	0.961538	25	26	14011	BCL10, CARD10, CARD11, CARD14, CARD16, CARD18, CARD19, CARD6, CARD8, CARD9, CASP1, CASP2, CASP4, CASP5, CRADD, IFIH1, MAVS, NLRC4, NLRP1, NOD1, NOD2, NOL3, PYCARD, RIGI, RIPK2
Beta 3-glycosyltransferases	0.0421061	0.0106328	0.958333	23	24	14011	B3GALNT1, B3GALNT2, B3GALT1, B3GALT2, B3GALT4, B3GALT5, B3GALT6, B3GLCT, B3GNT2, B3GNT3, B3GNT5, B3GNT6, B3GNT7, B3GNT8, B3GNT9, C1GALT1, CHPF, CHPF2, CHSY1, CHSY3, LFNG, MFNG, RFNG
MAGE family	0.0483733	0.0127041	0.933333	28	30	14011	MAGEA1, MAGEA10, MAGEA11, MAGEA12, MAGEA4, MAGEA6, MAGEA8, MAGEB1, MAGEB10, MAGEB16, MAGEB17, MAGEB18, MAGEB2, MAGEB3, MAGEB4, MAGEB5, MAGEB6, MAGEC1, MAGEC2, MAGEC3, MAGED1, MAGED2, MAGEE1, MAGEE2, MAGEF1, MAGEH1, NDN, TRO
Defensins, beta	0.0496765	0.0135481	0.956522	22	23	14011	DEFB1, DEFB108B, DEFB110, DEFB112, DEFB113, DEFB114, DEFB115, DEFB116, DEFB118, DEFB119, DEFB121, DEFB123, DEFB124, DEFB125, DEFB126, DEFB127, DEFB128, DEFB131A, DEFB132, DEFB134, DEFB135, DEFB136

## Sheet: brain_gf_E
Count represents number of genes which match the annotation database
% represents the percentage of gene hits among the total genes in the annotation database
P value represents the significance of the enrichment
Genes are the genes enriching the term
Pop Hits represents how many genes have the function name in the input gene list of interest
Pop Total represents how many genes in overall population has that function name in the background genome (all genes in the species of interest in DAVID database)
FDR refers to adjusted pvalues according to the False Discovery Rate
Data were considered significant if FDR<0.05.
Gene Family	FDR	P value	Count	Pop Hits	%	Pop Total	Genes
L ribosomal proteins	2.99887e-39	3.02916e-41	0.830189	44	53	14011	RPL10, RPL10A, RPL11, RPL12, RPL13, RPL13A, RPL14, RPL15, RPL17, RPL18, RPL18A, RPL19, RPL21, RPL23, RPL23A, RPL24, RPL26, RPL27, RPL27A, RPL28, RPL3, RPL30, RPL31, RPL32, RPL35, RPL35A, RPL36, RPL36A, RPL37, RPL37A, RPL38, RPL39, RPL4, RPL5, RPL6, RPL7, RPL7A, RPL7L1, RPL8, RPL9, RPLP0, RPLP1, RPLP2, UBA52
S ribosomal proteins	3.22467e-29	6.51449e-31	0.935484	29	31	14011	FAU, RPS10, RPS11, RPS12, RPS13, RPS14, RPS15, RPS15A, RPS16, RPS17, RPS18, RPS2, RPS20, RPS21, RPS23, RPS24, RPS25, RPS27A, RPS28, RPS29, RPS3, RPS3A, RPS4X, RPS5, RPS6, RPS7, RPS8, RPS9, RPSA
Proteasome	1.15504e-17	4.66684e-19	0.733333	22	30	14011	PSMA1, PSMA2, PSMA3, PSMA4, PSMA5, PSMA6, PSMA7, PSMB1, PSMB2, PSMB3, PSMB4, PSMB5, PSMB6, PSMB7, PSMD11, PSMD12, PSMD13, PSMD3, PSMD4, PSMD6, PSMD8, SEM1
RNA polymerase subunits	1.15504e-17	3.71422e-19	0.777778	21	27	14011	CRCP, POLR1A, POLR1B, POLR1C, POLR1E, POLR1H, POLR2B, POLR2C, POLR2D, POLR2E, POLR2G, POLR2H, POLR2I, POLR2K, POLR2L, POLR3A, POLR3B, POLR3C, POLR3E, POLR3H, POLR3K
DEAD-box helicases	1.96095e-14	9.90377e-16	0.578947	22	38	14011	DDX10, DDX11, DDX18, DDX20, DDX23, DDX24, DDX27, DDX3X, DDX41, DDX42, DDX46, DDX47, DDX49, DDX5, DDX51, DDX54, DDX55, DDX56, DDX59, DDX6, EIF4A1, EIF4A3
Ribosomal biogenesis factors	7.01123e-14	4.24923e-15	0.692308	18	26	14011	BRIX1, EFL1, EIF6, MRTO4, NIP7, NSA2, PNO1, RIOK1, RIOK2, RRP1, RRP15, RRP7A, RRP9, RRS1, SBDS, TSR1, TSR2, URB2
Armadillo like helical domain containing	1.73848e-11	1.22923e-12	0.221739	51	230	14011	ATP6V1H, ATR, CEBPZ, CNOT1, CTNNBL1, EIF3A, EIF3B, EIF3D, EIF3M, HEATR1, INTS1, INTS4, INTS5, INTS7, MMS19, MTOR, NAA15, NCAPD2, NCAPD3, NCAPG, NCAPG2, NELFCD, NOC2L, NOC3L, NOC4L, NOP9, NUP205, PELP1, PPP2R1A, PSMD1, PSMD2, RPTOR, RRN3, RRP12, SDAD1, SF3B1, SF3B2, SMG1, SUPT16H, SYMPK, TAF6, TANGO6, TBCD, TNPO3, TRRAP, TTI1, TTI2, UBR4, URB1, UTP20, VIRMA
Mediator complex	3.81243e-11	3.08075e-12	0.566667	17	30	14011	MED11, MED14, MED17, MED18, MED20, MED21, MED22, MED26, MED27, MED28, MED29, MED30, MED31, MED4, MED6, MED7, MED8
Aminoacyl tRNA synthetases, Class I	4.01701e-10	3.88427e-11	0.684211	13	19	14011	CARS1, EPRS1, IARS1, IARS2, LARS1, MARS1, MARS2, QARS1, RARS1, VARS1, WARS1, YARS1, YARS2
SSU processome	4.01701e-10	4.05759e-11	0.75	12	16	14011	ABT1, BMS1, BYSL, ESF1, KRR1, LTV1, NGDN, NOP14, RSL1D1, UTP11, UTP23, UTP25
Small nucleolar RNA protein coding host genes	6.17689e-09	6.86321e-10	0.435897	17	39	14011	EEF1B2, EEF2, EIF1AX, EIF5, GNL3, NOL11, NOP58, PPAN, RABGGTB, RACK1, SRCAP, TAF1D, TIMM23, TIPIN, TOMM20, TPT1, WDR43
HAUS augmin like complex	8.00709e-09	9.70556e-10	1	8	8	14011	HAUS1, HAUS2, HAUS3, HAUS4, HAUS5, HAUS6, HAUS7, HAUS8
AAA ATPases	8.77988e-09	1.15291e-09	0.38	19	50	14011	AFG3L2, LONP1, MDN1, NSF, NVL, ORC1, PSMC1, PSMC2, PSMC3, PSMC4, PSMC5, PSMC6, RFC2, RFC3, RFC4, RFC5, RUVBL1, RUVBL2, VCP
Nucleoporins	1.77116e-08	2.50467e-09	0.541667	13	24	14011	AHCTF1, NUP107, NUP155, NUP160, NUP214, NUP43, NUP54, NUP85, NUP88, NUP93, NUP98, RAE1, TPR
Exosome complex	2.28265e-08	3.45856e-09	0.818182	9	11	14011	EXOSC1, EXOSC2, EXOSC3, EXOSC4, EXOSC5, EXOSC6, EXOSC7, EXOSC8, EXOSC9
Anaphase promoting complex	2.36698e-08	4.06451e-09	0.714286	10	14	14011	ANAPC1, ANAPC10, ANAPC11, ANAPC2, ANAPC4, ANAPC5, CDC16, CDC23, CDC26, CDC27
Chaperonins	2.36698e-08	4.06451e-09	0.714286	10	14	14011	CCT2, CCT3, CCT4, CCT5, CCT6A, CCT7, CCT8, HSPD1, HSPE1, TCP1
RNA binding motif containing	4.56036e-07	8.29157e-08	0.227642	28	123	14011	ALYREF, EWSR1, MAK16, NCBP2, NIFK, NOL8, PABPN1, PUF60, RBM14, RBM19, RBM25, RBM39, RBM48, RBMXL1, RNPC3, SART3, SF3B4, SNRNP35, SNRNP70, SNRPB2, SRSF1, SRSF11, SRSF3, SRSF7, TARDBP, U2AF1, U2AF2, U2SURP
Sm spliceosomal proteins	5.078e-07	9.74566e-08	0.875	7	8	14011	SNRPB, SNRPD1, SNRPD2, SNRPD3, SNRPE, SNRPF, SNRPG
Aminoacyl tRNA synthetases, Class II	6.65524e-07	1.34449e-07	0.555556	10	18	14011	AARS1, DARS1, FARSA, FARSB, GARS1, HARS1, KARS1, NARS1, SARS1, TARS1
Cleavage and polyadenylation specific factor subunits	7.52451e-07	1.74812e-07	1	6	6	14011	CPSF1, CPSF2, CPSF3, CPSF4, FIP1L1, WDR33
Signal recognition particle	7.52451e-07	1.74812e-07	1	6	6	14011	SRP14, SRP19, SRP54, SRP68, SRP72, SRP9
UTPb subcomplex	7.52451e-07	1.74812e-07	1	6	6	14011	PWP2, TBL3, UTP18, UTP6, WDR3, WDR36
Spliceosomal B complex	1.69127e-06	4.10005e-07	0.777778	7	9	14011	AQR, CRNKL1, ISY1, MFAP1, PRPF38A, SMU1, ZMAT2
NTC associated proteins	5.0601e-06	1.2778e-06	0.7	7	10	14011	BUD13, BUD31, CDC40, RBM22, RNF113A, SLU7, SNW1
WD repeat domain containing	5.71312e-06	1.50041e-06	0.238636	21	88	14011	AAMP, BUB3, CDC20, CHAF1B, GNB1L, GRWD1, NEDD1, NLE1, NOL10, PAFAH1B1, PAK1IP1, PREB, PWP1, RBBP5, SCAP, WDHD1, WDR25, WDR55, WDR70, WDR74, WDR77
LSm proteins	7.09432e-06	1.93481e-06	0.571429	8	14	14011	LSM11, LSM2, LSM3, LSM4, LSM5, LSM6, LSM7, LSM8
Tubulin gamma complex component family	8.28411e-06	2.34298e-06	1	5	5	14011	TUBGCP2, TUBGCP3, TUBGCP4, TUBGCP5, TUBGCP6
General transcription factor IID complex subunits	1.12167e-05	3.28569e-06	0.636364	7	11	14011	TAF10, TAF12, TAF2, TAF5, TAF7, TAF8, TBP
DEAH-box helicases	2.31119e-05	7.23705e-06	0.5	8	16	14011	DHX15, DHX16, DHX33, DHX36, DHX37, DHX38, DHX8, DHX9
V-type ATPase subunits	2.31119e-05	7.23705e-06	0.5	8	16	14011	ATP6V0B, ATP6V0C, ATP6V0D1, ATP6V1C1, ATP6V1D, ATP6V1E1, ATP6V1F, ATP6V1G1
COP9 signalosome	3.61465e-05	1.20488e-05	0.666667	6	9	14011	COPS2, COPS4, COPS5, COPS6, COPS8, GPS1
MCM family	3.61465e-05	1.20488e-05	0.666667	6	9	14011	MCM2, MCM3, MCM4, MCM5, MCM6, MCM7
COPI coat complex	3.72914e-05	1.31838e-05	0.833333	5	6	14011	ARCN1, COPA, COPB2, COPE, COPZ1
THO complex	3.72914e-05	1.31838e-05	0.833333	5	6	14011	THOC1, THOC2, THOC3, THOC5, THOC7
GINS complex	8.17398e-05	3.13749e-05	1	4	4	14011	GINS1, GINS2, GINS3, GINS4
MIS12 kinetochore complex	8.17398e-05	3.13749e-05	1	4	4	14011	DSN1, MIS12, NSL1, PMF1
NDC80 kinetochore complex	8.17398e-05	3.13749e-05	1	4	4	14011	NDC80, NUF2, SPC24, SPC25
Heterogeneous nuclear ribonucleoproteins	0.000177697	7.00017e-05	0.346154	9	26	14011	HNRNPC, HNRNPH1, HNRNPK, HNRNPL, HNRNPM, HNRNPU, PCBP1, PCBP2, RBMX
Integrator complex	0.000262818	0.000108844	0.5	6	12	14011	INTS11, INTS2, INTS3, INTS6, INTS8, INTS9
Eukaryotic translation initiation factor 3	0.000262818	0.000108263	0.625	5	8	14011	EIF3E, EIF3F, EIF3G, EIF3H, EIF3I
Paf1/RNA polymerase II complex	0.000347685	0.000147503	0.8	4	5	14011	CTR9, PAF1, RTF1, SKIC8
Nucleotide excision repair	0.000526152	0.000228531	0.555556	5	9	14011	DDB1, RPA1, RPA2, RPA3, XAB2
DNA polymerases	0.000541325	0.000240589	0.333333	8	24	14011	MAD2L2, POLA1, POLA2, POLD1, POLD2, POLD3, POLE, POLE2
Dynactin subunits	0.000832486	0.000428856	0.5	5	10	14011	CAPZB, DCTN2, DCTN4, DCTN5, DCTN6
Spliceosomal C complex	0.000832486	0.000428856	0.5	5	10	14011	CACTIN, FAM32A, PRPF18, SDE2, SYF2
Elongator acetyltransferase complex	0.000832486	0.00041614	0.666667	4	6	14011	ELP1, ELP3, ELP5, ELP6
Chromosomal passenger complex	0.000832486	0.00041977	1	3	3	14011	AURKB, CDCA8, INCENP
Condensin I subunits	0.000832486	0.00041977	1	3	3	14011	NCAPH, SMC2, SMC4
GPN-loop GTPases	0.000832486	0.00041977	1	3	3	14011	GPN1, GPN2, GPN3
MPP10 subcomplex	0.000832486	0.00041977	1	3	3	14011	IMP3, IMP4, MPHOSPH10
Constitutive centromere associated network	0.00135266	0.000726471	0.375	6	16	14011	CENPA, CENPC, CENPK, CENPM, CENPN, CENPW
Endoribonucleases	0.00135266	0.000726471	0.375	6	16	14011	DIS3, ELAC2, FCF1, NOB1, PPP1R8, SMG6
Charged multivesicular body proteins	0.00135266	0.000737813	0.454545	5	11	14011	CHMP2A, CHMP3, CHMP4B, CHMP6, CHMP7
Cytosolic iron-sulfur assembly components	0.00158624	0.000913287	0.571429	4	7	14011	CIAO1, CIAO2B, CIAO3, NUBP1
MIF4G domain containing proteins	0.00158624	0.000913287	0.571429	4	7	14011	CWC22, EIF4G1, NCBP1, NOM1
Prefoldin subunits	0.00158624	0.000913287	0.571429	4	7	14011	PFDN2, PFDN5, URI1, UXT
General transcription factor IIH complex subunits	0.00253082	0.00158496	0.75	3	4	14011	GTF2H1, GTF2H3, GTF2H4
H/ACA ribonucleoprotein complex	0.00253082	0.00158496	0.75	3	4	14011	DKC1, NHP2, NOP10
Large ribosomal subunit biogenesis complex	0.00253082	0.00158496	0.75	3	4	14011	LAS1L, NOL9, WDR18
NineTeen complex	0.00253082	0.00158496	0.75	3	4	14011	BCAS2, PLRG1, PRPF19
NSL histone acetyltransferase complex	0.00253082	0.00158496	0.75	3	4	14011	KANSL1, KANSL3, OGT
DNA helicases	0.00280087	0.00181067	0.384615	5	13	14011	ERCC2, ERCC3, INO80, NCL, XRCC6
Trafficking protein particle complex subunits	0.00280087	0.00181067	0.384615	5	13	14011	TRAPPC1, TRAPPC11, TRAPPC3, TRAPPC5, TRAPPC8
H2A histones	0.0041313	0.00271247	0.3	6	20	14011	H2AC12, H2AC15, H2AC16, H2AC17, H2AC20, H2AC6
H2B histones	0.00533979	0.00355986	0.285714	6	21	14011	H2BC11, H2BC13, H2BC15, H2BC4, H2BC6, H2BC9
ATPase F1/V1 alpha/A and beta/B subunit family	0.00544666	0.00374114	0.6	3	5	14011	ATP5F1B, ATP6V1A, ATP6V1B2
Cohesin complex	0.00544666	0.00374114	0.6	3	5	14011	RAD21, SMC1A, SMC3
Gemins	0.0101384	0.00706613	0.5	3	6	14011	GEMIN4, GEMIN5, GEMIN6
G-patch domain containing	0.0124478	0.0088015	0.277778	5	18	14011	CHERP, GPKOW, RBM17, SON, TFIP11
Cyclophilin peptidylprolyl isomerases	0.0156468	0.0112214	0.263158	5	19	14011	LRR1, PPIA, PPIL2, PPIL4, PPWD1
Importins	0.015841	0.0116808	0.428571	3	7	14011	IPO11, IPO13, IPO7
JAMM/MPN+ metallopeptidase family	0.015841	0.0116808	0.428571	3	7	14011	PRPF8, PSMD14, PSMD7
Heat shock 70kDa proteins	0.0228679	0.0170932	0.285714	4	14	14011	HSPA5, HSPA8, HSPA9, HYOU1
Glycosyl transferases group 1 domain containing	0.0233089	0.0176582	0.375	3	8	14011	ALG1, ALG11, ALG2
ESCRT-I	0.0321844	0.0250323	0.333333	3	9	14011	TSG101, UBAP1, VPS28
Mitochondrial iron-sulfur assembly components	0.0321844	0.0250323	0.333333	3	9	14011	FXN, ISCU, NFS1
7BS 2'O-ribose DNA/RNA methyltransferases	0.0423623	0.0338043	0.3	3	10	14011	CMTR1, FBL, FTSJ3
Protein phosphatase catalytic subunits	0.0423623	0.0338043	0.3	3	10	14011	PPP1CB, PPP2CA, PPP4C
7BS DNA/RNA methyltransferases	0.0437493	0.035353	0.2	5	25	14011	BUD23, MEPCE, RNMT, TGS1, TRMT5

## Sheet: brain_gf_aE
Count represents number of genes which match the annotation database
% represents the percentage of gene hits among the total genes in the annotation database
P value represents the significance of the enrichment
Genes are the genes enriching the term
Pop Hits represents how many genes have the function name in the input gene list of interest
Pop Total represents how many genes in overall population has that function name in the background genome (all genes in the species of interest in DAVID database)
FDR refers to adjusted pvalues according to the False Discovery Rate
Data were considered significant if FDR<0.05.
Gene Family	FDR	P value	Count	Pop Hits	%	Pop Total	Genes
Large subunit mitochondrial ribosomal proteins	9.66953e-30	9.7672e-32	0.92	46	50	14011	GADD45GIP1, MRPL1, MRPL10, MRPL11, MRPL12, MRPL14, MRPL15, MRPL16, MRPL17, MRPL18, MRPL19, MRPL2, MRPL20, MRPL21, MRPL22, MRPL23, MRPL24, MRPL27, MRPL28, MRPL3, MRPL30, MRPL32, MRPL33, MRPL35, MRPL36, MRPL37, MRPL38, MRPL39, MRPL4, MRPL40, MRPL41, MRPL42, MRPL43, MRPL44, MRPL46, MRPL47, MRPL48, MRPL49, MRPL50, MRPL51, MRPL53, MRPL54, MRPL55, MRPL57, MRPS18A, MRPS30
Mitochondrial ribosomal proteins	1.84957e-18	3.7365e-20	0.933333	28	30	14011	AURKAIP1, DAP3, MRPL9, MRPS10, MRPS11, MRPS12, MRPS14, MRPS15, MRPS16, MRPS18B, MRPS18C, MRPS2, MRPS22, MRPS23, MRPS24, MRPS25, MRPS26, MRPS27, MRPS28, MRPS31, MRPS33, MRPS34, MRPS35, MRPS5, MRPS6, MRPS7, MRPS9, PTCD3
NADH:ubiquinone oxidoreductase supernumerary subunits	9.16407e-09	2.77699e-10	0.730769	19	26	14011	NDUFA1, NDUFA11, NDUFA13, NDUFA2, NDUFA5, NDUFA8, NDUFB1, NDUFB10, NDUFB11, NDUFB2, NDUFB3, NDUFB4, NDUFB5, NDUFB6, NDUFB7, NDUFB8, NDUFC1, NDUFC2, NDUFS5
Mitochondrial respiratory chain complex assembly factors	7.96063e-06	3.21642e-07	0.462963	25	54	14011	CMC1, COA3, COA5, COA6, COA7, COX10, COX11, COX14, COX15, COX17, COX18, COX20, HIGD2A, NDUFAF2, NDUFAF3, NDUFAF4, NDUFAF8, OXA1L, SDHAF2, TIMMDC1, TMEM242, TMEM70, TTC19, UQCC1, UQCC3
H3 histones	1.56919e-05	7.92519e-07	0.9	9	10	14011	H3C1, H3C10, H3C11, H3C2, H3C3, H3C4, H3C6, H3C7, H3C8
Mitochondrial complex V: ATP synthase subunits	2.97089e-05	1.80054e-06	0.733333	11	15	14011	ATP5F1C, ATP5F1D, ATP5IF1, ATP5MC1, ATP5MC2, ATP5ME, ATP5MG, ATP5PB, ATP5PD, ATP5PF, ATP5PO
Olfactory receptors, family 7	5.24971e-05	3.71192e-06	0.818182	9	11	14011	OR7A10, OR7A17, OR7C1, OR7C2, OR7D4, OR7E24, OR7G1, OR7G2, OR7G3
FA complementation groups	0.000576488	4.65849e-05	0.625	10	16	14011	BRCA2, FANCA, FANCE, FANCF, FANCI, FANCL, FANCM, PALB2, RFWD3, XRCC2
Mitochondrial complex III: ubiquinol-cytochrome c reductase complex subunits	0.00137024	0.000124567	1	5	5	14011	UQCR10, UQCR11, UQCRB, UQCRFS1, UQCRQ
ER membrane protein complex subunits	0.00253693	0.000256255	0.7	7	10	14011	EMC1, EMC2, EMC4, EMC6, EMC7, EMC8, MMGT1
ATAC complex	0.00295954	0.000328838	0.615385	8	13	14011	KAT14, KAT2A, POLE3, SGF29, TADA2A, TADA3, YEATS2, ZZZ3
Components of oligomeric golgi complex	0.00323847	0.000425254	0.75	6	8	14011	COG1, COG2, COG4, COG6, COG7, COG8
Golgin related	0.00323847	0.000425254	0.75	6	8	14011	GOLGA6B, GOLGA6D, GOLGA6L6, GOLGA8M, GOLGA8N, GOLGA8R
H2A histones	0.00398373	0.000565299	0.5	10	20	14011	H2AC11, H2AC21, H2AC25, H2AC4, H2AC7, H2AC8, H2AJ, H2AX, H2AZ1, MACROH2A2
H4 histones	0.00398373	0.000603595	0.636364	7	11	14011	H4C1, H4C2, H4C3, H4C4, H4C5, H4C7, H4C8
G-patch domain containing	0.00602894	0.00107533	0.5	9	18	14011	GPATCH1, GPATCH2, GPATCH3, GPATCH8, PINX1, RBM10, RBM6, SUGP1, SUGP2
Exocyst complex	0.00602894	0.00109617	0.666667	6	9	14011	EXOC1, EXOC2, EXOC3, EXOC4, EXOC5, EXOC8
Mitochondrial iron-sulfur assembly components	0.00602894	0.00109617	0.666667	6	9	14011	BOLA3, IBA57, ISCA1, ISCA2, NFU1, NUBPL
Mitochondrial complex IV: cytochrome c oxidase subunits	0.00614486	0.00120169	0.533333	8	15	14011	COX4I1, COX5A, COX5B, COX6A1, COX6B1, COX6C, COX7B, COX8A
Metallothioneins	0.00614486	0.00124139	0.583333	7	12	14011	MT1A, MT1B, MT1E, MT1G, MT1HL1, MT1X, MT2A
Olfactory receptors, family 4	0.00899333	0.00208936	0.368421	14	38	14011	OR4A47, OR4A5, OR4B1, OR4C46, OR4D1, OR4D10, OR4D2, OR4D9, OR4K1, OR4K15, OR4N2, OR4N5, OR4S1, OR4X1
Constitutive centromere associated network	0.00899333	0.00205596	0.5	8	16	14011	CENPH, CENPI, CENPL, CENPO, CENPP, CENPT, CENPU, CENPX
M16 metallopeptidases	0.00899333	0.00194578	0.714286	5	7	14011	IDE, NRDC, PITRM1, UQCRC1, UQCRC2
Armadillo like helical domain containing	0.0102819	0.00249259	0.23913	55	230	14011	ARID1A, ARID1B, ARID2, ARMH1, ATRIP, ATXN10, BTAF1, CAND1, CIP2A, CNOT9, CUL9, DIAPH3, DNAJC13, DOHH, EFR3A, FANCD2, FMNL1, HEATR3, HEATR5B, HEATR6, HEATR9, HUWE1, IFRD2, LRRK2, LTN1, MON2, MYBBP1A, NCDN, NIPBL, NUP188, PDS5A, PI4KA, PIK3R4, PPP2R5E, PPP4R3A, PPP4R3B, PPP6R3, RICTOR, RIF1, RNF123, RTTN, SAMD4B, SCYL1, STAG1, TAF3, TELO2, TEX10, TMCO6, TNPO1, UNC45A, USP9X, VPS35, WAPL, WDR7, ZYG1…
H2B histones	0.0160443	0.00405159	0.428571	9	21	14011	H2BC10, H2BC14, H2BC17, H2BC18, H2BC21, H2BC26, H2BC3, H2BC5, H2BC8
Aminoacyl tRNA synthetases, Class II	0.0195036	0.00512215	0.444444	8	18	14011	AARS2, DARS2, FARS2, HARS2, NARS2, PARS2, SARS2, TARS2
Bromodomain containing	0.0234761	0.00640257	0.366667	11	30	14011	ASH1L, BAZ2A, BRD7, BRD8, BRPF1, BRWD1, EP300, PBRM1, TAF1, TRIM28, ZMYND8
SNAREs	0.0271422	0.00767657	0.5	6	12	14011	BET1, GOSR1, SNAP23, SNAP29, USE1, VTI1B
Ubiquitin conjugating enzymes E2	0.0281774	0.00825399	0.342857	12	35	14011	UBE2A, UBE2D3, UBE2D4, UBE2G2, UBE2H, UBE2J2, UBE2O, UBE2Q1, UBE2S, UBE2V1, UBE2V2, UBE2Z
Coiled-coil-helix-coiled-coil-helix domain containing proteins	0.0287423	0.00870978	0.555556	5	9	14011	CHCHD1, CHCHD10, CHCHD2, CHCHD3, CHCHD5
Nucleoporins	0.0359999	0.0112727	0.375	9	24	14011	AAAS, GLE1, NDC1, NUP153, NUP35, NUP50, NUP58, NUP62, POM121
AAA ATPases	0.040281	0.0130201	0.3	15	50	14011	ATAD1, ATAD2, ATAD5, BCS1L, CHTF18, CLPB, CLPX, ORC4, PEX1, PEX6, RFC1, TRIP13, VPS4A, VPS4B, YME1L1
7BS N6-adenosine DNA/RNA methyltransferases	0.0451905	0.0150635	0.5	5	10	14011	METTL14, METTL3, METTL5, TFB1M, TFB2M
RNA binding motif containing	0.047734	0.0163935	0.243902	30	123	14011	DAZAP1, EIF4B, HTATSF1, MSI2, PPRC1, PSPC1, RBM12, RBM15, RBM23, RBM27, RBM28, RBM33, RBM34, RBM42, RBM4B, RBMX2, RDM1, SAFB, SAFB2, SCAF4, SLIRP, SNRPA, SREK1, SRSF4, SRSF5, SRSF6, SRSF9, TRNAU1AP, ZNF638, ZRSR2

## Sheet: brain_gf_sNE
Count represents number of genes which match the annotation database
% represents the percentage of gene hits among the total genes in the annotation database
P value represents the significance of the enrichment
Genes are the genes enriching the term
Pop Hits represents how many genes have the function name in the input gene list of interest
Pop Total represents how many genes in overall population has that function name in the background genome (all genes in the species of interest in DAVID database)
FDR refers to adjusted pvalues according to the False Discovery Rate
Data were considered significant if FDR<0.05.
Gene Family	FDR	P value	Count	Pop Hits	%	Pop Total	Genes
Zinc fingers C2H2-type	2.66657e-14	2.6935e-16	0.885768	473	534	14011	AEBP2, CASZ1, CHAMP1, CTCFL, DZIP1, DZIP1L, EGR1, EGR3, FEZF1, FEZF2, FIZ1, GLI2, GLI3, GLIS1, GLIS2, GLIS3, HIVEP1, HIVEP2, HIVEP3, IKZF2, IKZF3, IKZF4, IKZF5, MAZ, OSR1, OSR2, OVOL2, PLAG1, PLAGL1, PLAGL2, RBAK, REPIN1, RLF, RREB1, SALL1, SALL2, SALL3, SALL4, SCAPER, WIZ, WT1, YY2, ZFAT, ZFP1, ZFP14, ZFP2, ZFP28, ZFP3, ZFP30, ZFP37, ZFP41, ZFP42, ZFP62, ZFP64, ZFP82, ZFP90, ZFP92, ZFY, ZIC1, ZI…
CD molecules	1.32775e-06	2.68233e-08	0.881041	237	269	14011	ALK, BMPR1B, BST1, BST2, BTLA, C5AR1, CD101, CD14, CD160, CD163, CD164, CD177, CD180, CD19, CD200, CD226, CD244, CD247, CD27, CD28, CD300A, CD300C, CD300E, CD320, CD33, CD34, CD37, CD38, CD3E, CD3G, CD40, CD40LG, CD46, CD47, CD48, CD5, CD52, CD53, CD58, CD6, CD68, CD7, CD70, CD74, CD79A, CD79B, CD81, CD82, CD83, CD84, CD8A, CD9, CD96, CDCP1, CDH1, CDH5, CEACAM1, CEACAM3, CEACAM5, CEACAM8, CLEC4M,…
EF-hand domain containing	3.66925e-06	1.11189e-07	0.905882	154	170	14011	AIF1L, CABP1, CABP2, CABP4, CABP5, CABP7, CALB1, CALB2, CALM1, CALM2, CALM3, CALML3, CALML4, CALML5, CALN1, CAPNS1, CAPNS2, CAPS, CAPS2, CAPSL, CETN1, CETN2, CETN3, CGREF1, CHP2, CIB1, CIB2, CIB3, CIB4, CLXN, CRACR2A, CRACR2B, CRNN, DST, DUOX1, DUOX2, EFCAB11, EFCAB12, EFCAB13, EFCAB14, EFCAB3, EFCAB5, EFCAB6, EFCAB7, EFCAB9, EFCC1, EFHC1, EFHC2, EFHD1, EFHD2, EHD1, EHD2, EHD3, EHD4, EPS15, EPS15…
Fibronectin type III domain containing	0.000490717	1.9827e-05	0.911765	93	102	14011	ABI3BP, ANOS1, ASTN1, ASTN2, ATF7IP, ATF7IP2, AXL, BOC, CDON, CHL1, CNTFR, CRLF1, CRLF3, DCC, DSCAM, DSCAML1, EBI3, EGFLAM, ELFN1, ELFN2, EPOR, FLRT1, FLRT2, FLRT3, FN1, FNDC1, FNDC3A, FNDC3B, FNDC4, FNDC5, FNDC9, FSD1, FSD1L, FSD2, GHR, IFNGR2, IGDCC3, IGFN1, IGSF22, IGSF9, IGSF9B, IL12RB2, IL20RB, IL27RA, IL31RA, INSRR, LRFN1, LRFN2, LRFN3, LRFN4, LRFN5, LRIT1, LRRN3, LRRN4, LRRN4CL, MERTK, MID…
Basic helix-loop-helix proteins	0.00257718	0.000153919	0.889908	97	109	14011	AHR, AHRR, ARNT, ARNT2, ASCL1, ASCL2, ASCL3, ASCL4, ATOH1, ATOH7, ATOH8, BHLHA15, BHLHA9, BHLHE22, BHLHE23, BHLHE40, BHLHE41, BMAL1, BMAL2, CLOCK, EPAS1, FERD3L, FIGLA, HAND1, HAND2, HELT, HES1, HES2, HES3, HES4, HES5, HES6, HEY1, HEY2, HEYL, HIF1A, HIF3A, ID1, ID2, ID3, ID4, MESP1, MESP2, MITF, MLXIPL, MNT, MSC, MXD1, MXD3, MXD4, MXI1, MYCL, MYCN, MYF5, MYF6, MYOD1, MYOG, NCOA1, NCOA2, NEUROD1, …
Interleukins	0.00257718	0.000156193	0.974359	38	39	14011	IL10, IL12A, IL13, IL15, IL16, IL17A, IL17B, IL17C, IL17D, IL17F, IL18, IL19, IL1A, IL1B, IL1F10, IL1RN, IL2, IL20, IL21, IL22, IL23A, IL24, IL25, IL26, IL27, IL3, IL31, IL32, IL33, IL34, IL36B, IL36G, IL36RN, IL37, IL4, IL5, IL7, IL9
C-type lectin domain containing	0.00388841	0.000274938	0.903614	75	83	14011	ACAN, ASGR1, ASGR2, ATRN, ATRNL1, BCAN, CD209, CD248, CD302, CD69, CD72, CD93, CHODL, CLEC10A, CLEC11A, CLEC12A, CLEC12B, CLEC14A, CLEC16A, CLEC17A, CLEC1A, CLEC1B, CLEC2A, CLEC2B, CLEC2D, CLEC2L, CLEC3A, CLEC3B, CLEC4A, CLEC4C, CLEC4D, CLEC4E, CLEC4F, CLEC4G, CLEC5A, CLEC6A, CLEC7A, CLEC9A, COLEC10, COLEC11, COLEC12, FCER2, FREM1, KLRB1, KLRC1, KLRC2, KLRC3, KLRD1, KLRF1, KLRF2, KLRG1, KLRG2, LA…
I-set domain containing	0.00422417	0.000341347	0.907895	69	76	14011	ALPK2, CLMP, FGFRL1, FLT1, FLT4, HEPACAM2, HSPG2, IGFBP7, IGFBPL1, IGSF10, IGSF11, IGSF5, IL1RAPL1, IL1RL1, ISLR, KAZALD1, LINGO1, LINGO2, LINGO3, LINGO4, LRIG1, LRIG2, LRIG3, LRIT2, LRIT3, LRRC24, LRRC4, LRRC4B, LRRC4C, LRRN1, LRRN2, LSAMP, MDGA1, MDGA2, MFAP3, MFAP3L, MUSK, MXRA5, MYBPC1, MYBPC2, MYBPH, MYOM1, MYOM2, MYOM3, MYOT, MYPN, NEGR1, NEXN, NRG1, NRG2, NTM, NTRK2, NTRK3, OPCML, PALLD, P…
Chemokine ligands	0.00575228	0.000522935	0.952381	40	42	14011	CCL1, CCL11, CCL13, CCL14, CCL15, CCL16, CCL17, CCL18, CCL19, CCL2, CCL20, CCL21, CCL22, CCL23, CCL24, CCL25, CCL26, CCL27, CCL28, CCL3, CCL3L3, CCL4, CCL5, CCL7, CCL8, CX3CL1, CXCL10, CXCL11, CXCL12, CXCL13, CXCL14, CXCL16, CXCL17, CXCL3, CXCL5, CXCL6, CXCL8, CXCL9, XCL1, XCL2
G protein-coupled receptors, Class A orphans	0.00728599	0.00088315	0.896104	69	77	14011	GPR101, GPR119, GPR12, GPR132, GPR135, GPR139, GPR141, GPR142, GPR146, GPR148, GPR149, GPR15, GPR150, GPR151, GPR152, GPR153, GPR160, GPR161, GPR162, GPR17, GPR171, GPR173, GPR174, GPR18, GPR182, GPR183, GPR19, GPR21, GPR22, GPR25, GPR26, GPR27, GPR3, GPR31, GPR32, GPR34, GPR35, GPR37, GPR39, GPR4, GPR45, GPR50, GPR52, GPR55, GPR6, GPR62, GPR63, GPR65, GPR68, GPR78, GPR82, GPR83, GPR84, GPR85, GP…
LIM domain containing	0.00728599	0.000820915	0.93617	44	47	14011	ABLIM1, ABLIM2, ABLIM3, CRIP1, CRIP2, CRIP3, CSRP1, CSRP2, CSRP3, FHL1, FHL2, FHL3, FHL5, LASP1, LDB3, LIMA1, LIMCH1, LIMK1, LIMK2, LIMS1, LMCD1, LMO1, LMO2, LMO3, LMO4, LMO7, LPXN, NEBL, NRAP, PDLIM1, PDLIM2, PDLIM3, PDLIM4, PDLIM5, PDLIM7, PRICKLE1, PRICKLE2, PRICKLE3, PRICKLE4, SCEL, TES, TGFB1I1, XIRP2, ZNF185
Serpin peptidase inhibitors	0.00728599	0.000777573	0.969697	32	33	14011	SERPINA1, SERPINA10, SERPINA11, SERPINA12, SERPINA3, SERPINA4, SERPINA5, SERPINA6, SERPINA7, SERPINA9, SERPINB1, SERPINB10, SERPINB12, SERPINB13, SERPINB2, SERPINB3, SERPINB4, SERPINB5, SERPINB6, SERPINB7, SERPINB8, SERPINB9, SERPINC1, SERPIND1, SERPINE1, SERPINE2, SERPINE3, SERPINF1, SERPINF2, SERPINH1, SERPINI1, SERPINI2
Neuropeptides	0.0189291	0.00258331	0.9	54	60	14011	ADCYAP1, ADM, ADM2, AGRP, AGT, APLN, AVP, CALCA, CALCB, CCK, CRH, GAL, GALP, GAST, GHRH, GHRL, GIP, GNRH1, GNRH2, GRP, IAPP, IGF1, LEP, MLN, NMS, NMU, NPFF, NPPA, NPPB, NPPC, NPS, NPVF, NPW, NPY, NTS, OXT, PDYN, PENK, PMCH, PNOC, POMC, PRLH, PTHLH, PYY, RLN1, RLN2, RLN3, SCT, SST, TRH, UCN2, UCN3, UTS2, VIP
Interferons	0.0189291	0.00286805	1	20	20	14011	IFNA1, IFNA10, IFNA14, IFNA16, IFNA17, IFNA2, IFNA21, IFNA4, IFNA5, IFNA6, IFNA7, IFNA8, IFNB1, IFNG, IFNK, IFNL1, IFNL2, IFNL3, IFNW1, IL6
Lipases	0.0189291	0.00286805	1	20	20	14011	CEL, DAGLA, DAGLB, LIPA, LIPC, LIPE, LIPF, LIPG, LIPH, LIPI, LIPJ, LIPK, LIPM, LIPN, LPL, MGLL, PNLIP, PNLIPRP3, PNPLA2, PNPLA3
KCTD family	0.0223869	0.00384422	1	19	19	14011	KCTD1, KCTD11, KCTD12, KCTD13, KCTD14, KCTD15, KCTD16, KCTD17, KCTD18, KCTD19, KCTD2, KCTD20, KCTD21, KCTD3, KCTD4, KCTD5, KCTD6, KCTD7, KCTD8
Sushi domain containing	0.0223869	0.00384422	1	19	19	14011	C1RL, CR1L, F13B, HP, HPR, PAMR1, SEZ6, SEZ6L, SEZ6L2, SRPX, SRPX2, SUSD1, SUSD2, SUSD3, SUSD4, SUSD5, SUSD6, SVEP1, TPO
Pleckstrin homology domain containing	0.022928	0.00416873	0.878378	65	74	14011	AFAP1, AFAP1L1, AFAP1L2, APBB1IP, ARHGAP12, ARHGAP15, ARHGAP22, ARHGAP25, BMX, BTK, CADPS, CERT1, DAPP1, DEF6, DNM1, DOK4, DOK5, DOK6, GAB2, GAB3, GAB4, GRB10, GRB14, GRB7, IPCEF1, IRS1, ITK, PHETA1, PHETA2, PHLDA2, PHLDB2, PHLDB3, PHLPP1, PHLPP2, PLEKHA3, PLEKHA4, PLEKHA5, PLEKHA6, PLEKHA7, PLEKHA8, PLEKHB1, PLEKHB2, PLEKHD1, PLEKHF1, PLEKHF2, PLEKHM2, PLEKHM3, PLEKHO1, PLEKHO2, PLEKHS1, PRKD1, …
BTB domain containing	0.0253148	0.0048584	0.846774	105	124	14011	BCL6, BCL6B, BTBD1, BTBD10, BTBD16, BTBD17, BTBD18, BTBD2, BTBD3, BTBD6, BTBD8, ENC1, GAN, GZF1, HIC1, HIC2, IVNS1ABP, KBTBD11, KBTBD12, KBTBD13, KBTBD2, KBTBD3, KBTBD4, KBTBD6, KBTBD7, KBTBD8, KCTD9, KEAP1, KLHL1, KLHL10, KLHL12, KLHL13, KLHL14, KLHL15, KLHL17, KLHL18, KLHL2, KLHL20, KLHL21, KLHL24, KLHL25, KLHL26, KLHL28, KLHL29, KLHL3, KLHL30, KLHL31, KLHL32, KLHL34, KLHL35, KLHL36, KLHL38, KL…
Beta 3-glycosyltransferases	0.0384118	0.00814796	0.958333	23	24	14011	B3GALNT1, B3GALNT2, B3GALT1, B3GALT2, B3GALT4, B3GALT5, B3GALT6, B3GLCT, B3GNT2, B3GNT3, B3GNT5, B3GNT6, B3GNT7, B3GNT8, B3GNT9, C1GALT1, CHPF, CHPF2, CHSY1, CHSY3, LFNG, MFNG, RFNG
Taste 2 receptors	0.0384118	0.00814796	0.958333	23	24	14011	TAS2R1, TAS2R10, TAS2R13, TAS2R14, TAS2R16, TAS2R19, TAS2R20, TAS2R3, TAS2R30, TAS2R31, TAS2R38, TAS2R39, TAS2R4, TAS2R40, TAS2R41, TAS2R42, TAS2R43, TAS2R5, TAS2R50, TAS2R60, TAS2R7, TAS2R8, TAS2R9
Dbl family Rho GEFs	0.0386888	0.00930752	0.875	56	64	14011	ALS2, ALS2CL, ARHGEF1, ARHGEF10, ARHGEF10L, ARHGEF12, ARHGEF15, ARHGEF16, ARHGEF17, ARHGEF18, ARHGEF19, ARHGEF25, ARHGEF26, ARHGEF28, ARHGEF3, ARHGEF35, ARHGEF39, ARHGEF4, ARHGEF40, ARHGEF6, ARHGEF7, ARHGEF9, ECT2L, FARP1, FARP2, FGD1, FGD2, FGD3, FGD4, FGD5, KALRN, MCF2, MCF2L, MCF2L2, NET1, NGEF, OBSCN, PLEKHG1, PLEKHG2, PLEKHG3, PLEKHG4, PLEKHG4B, PLEKHG5, PLEKHG6, PLEKHG7, PREX1, PREX2, RASGR…
Clustered protocadherins	0.0386888	0.0097699	0.886792	47	53	14011	PCDHA1, PCDHA10, PCDHA11, PCDHA13, PCDHA2, PCDHA3, PCDHA4, PCDHA5, PCDHA6, PCDHA7, PCDHA8, PCDHA9, PCDHAC1, PCDHAC2, PCDHB1, PCDHB10, PCDHB11, PCDHB12, PCDHB13, PCDHB14, PCDHB15, PCDHB16, PCDHB3, PCDHB4, PCDHB5, PCDHB6, PCDHB8, PCDHGA1, PCDHGA10, PCDHGA11, PCDHGA12, PCDHGA2, PCDHGA3, PCDHGA4, PCDHGA5, PCDHGA6, PCDHGA7, PCDHGA8, PCDHGA9, PCDHGB1, PCDHGB2, PCDHGB3, PCDHGB4, PCDHGB6, PCDHGB7, PCDHGC…
F-boxes other	0.0386888	0.00971803	0.916667	33	36	14011	FBXO10, FBXO11, FBXO15, FBXO16, FBXO17, FBXO2, FBXO21, FBXO22, FBXO24, FBXO25, FBXO27, FBXO28, FBXO3, FBXO30, FBXO31, FBXO32, FBXO33, FBXO34, FBXO38, FBXO39, FBXO4, FBXO40, FBXO41, FBXO42, FBXO43, FBXO44, FBXO45, FBXO46, FBXO47, FBXO48, FBXO6, FBXO7, FBXO8
MAGE family	0.0386888	0.00944089	0.933333	28	30	14011	MAGEA1, MAGEA10, MAGEA11, MAGEA12, MAGEA4, MAGEA6, MAGEA8, MAGEB1, MAGEB10, MAGEB16, MAGEB17, MAGEB18, MAGEB2, MAGEB3, MAGEB4, MAGEB5, MAGEB6, MAGEC1, MAGEC2, MAGEC3, MAGED1, MAGED2, MAGEE1, MAGEE2, MAGEF1, MAGEH1, NDN, TRO
Defensins, beta	0.0400413	0.0105159	0.956522	22	23	14011	DEFB1, DEFB108B, DEFB110, DEFB112, DEFB113, DEFB114, DEFB115, DEFB116, DEFB118, DEFB119, DEFB121, DEFB123, DEFB124, DEFB125, DEFB126, DEFB127, DEFB128, DEFB131A, DEFB132, DEFB134, DEFB135, DEFB136
A-kinase anchoring proteins	0.0436149	0.011895	0.931034	27	29	14011	ACBD3, AKAP1, AKAP10, AKAP11, AKAP12, AKAP13, AKAP14, AKAP3, AKAP4, AKAP5, AKAP6, AKAP7, AKAP8, AKAP9, ARFGEF2, C2orf88, CBFA2T3, CMYA5, EZR, MAP2, MYO7A, MYRIP, NBEA, NF2, RAB32, SPHKAP, WASF1
Fibroblast growth factor family	0.0447198	0.0135515	0.954545	21	22	14011	FGF1, FGF10, FGF11, FGF12, FGF13, FGF14, FGF17, FGF18, FGF19, FGF2, FGF20, FGF21, FGF22, FGF23, FGF3, FGF4, FGF5, FGF6, FGF7, FGF8, FGF9
M10 matrix metallopeptidases	0.0447198	0.0135515	0.954545	21	22	14011	MMP1, MMP10, MMP11, MMP13, MMP14, MMP15, MMP16, MMP17, MMP19, MMP2, MMP20, MMP21, MMP24, MMP25, MMP26, MMP27, MMP28, MMP3, MMP7, MMP8, MMP9
Olfactory receptors, family 52	0.0447198	0.0135515	0.954545	21	22	14011	OR52A1, OR52A5, OR52B2, OR52B6, OR52D1, OR52E2, OR52E4, OR52E6, OR52E8, OR52H1, OR52I1, OR52J3, OR52K1, OR52K2, OR52L1, OR52M1, OR52N1, OR52N2, OR52N4, OR52N5, OR52W1
ETS transcription factor family	0.047767	0.0149573	0.928571	26	28	14011	EHF, ELF1, ELF3, ELF4, ELF5, ELK1, ELK3, ELK4, ERF, ERG, ETS1, ETS2, ETV1, ETV2, ETV3, ETV3L, ETV4, ETV5, ETV6, ETV7, FEV, FLI1, SPDEF, SPI1, SPIB, SPIC

## Sheet: kidney_BP_E
Count represents number of genes which match the annotation database
% represents the percentage of gene hits among the total genes in the annotation database
P value represents the significance of the enrichment
Genes are the genes enriching the term
Pop Hits represents how many genes have the function name in the input gene list of interest
Pop Total represents how many genes in overall population has that function name in the background genome (all genes in the species of interest in DAVID database)
Fold Enrichment refers to the enrichment of the term in input gene list of interest as compared to the background population of genes
Bonferroni, Benjamini, FDR refers to adjusted pvalues according to the strategy
Data were considered significant if FDR<0.05.
GO-BP	Count	%	PValue	Genes	Pop Hits	Pop Total	Fold Enrichment	Bonferroni	Benjamini	FDR
GO:0000398~mRNA splicing, via spliceosome	122	9.76	2.47196e-93	DBR1, TXNL4B, EIF4A3, HNRNPU, EFTUD2, PNN, SNRPD2, RBMX2, SNRPD1, MAGOH, CWC22, MTREX, SNRPD3, SNRNP35, TXNL4A, IK, AQR, CRNKL1, SRRM1, PRPF4, PRPF6, PRPF3, SRSF2, SNRPG, SNRNP27, SRSF3, GEMIN5, PPIE, SNRPE, SNRNP25, GEMIN7, SNRPF, SNRPC, SNRNP200, SRSF7, SF1, SNRPB, DDX5, DHX8, RBM8A, SNU13, RNPC3, HTATSF1, ESS2, PRPF8, ZMAT2, DHX38, HSPA8, PRPF38B, PRPF38A, ALYREF, YJU2, LSM5, LSM4, LSM3, LSM2,…	199	19256	9.62118	7.21071e-90	7.21071e-90	6.70148e-90
GO:0006364~rRNA processing	91	7.28	1.35383e-76	POP5, RPL5, POP7, DDX49, DDX47, NVL, POP4, RPP30, EIF4A3, RRP1, FCF1, PPAN, PWP1, RRP9, RPL7, RPS15, FBL, RPS17, RPS16, NOB1, RPS19, MTREX, RRP12, RPP38, RRP15, PELP1, UTP15, WDR36, UTP11, RPS7, IMP3, DIS3, RPS6, DDX56, WDR74, WDR75, DDX54, DDX10, IMP4, DDX51, WBP11, UTP18, FTSJ3, NSA2, EBNA1BP2, DKC1, XRN2, MRTO4, SBDS, RPL27, RPL26, UTP25, DDX27, UTP23, HEATR1, RPL11, DDX21, NOL8, NOC4L, NOL6, …	131	19256	10.9016	3.94913e-73	1.97456e-73	1.83512e-73
GO:0002181~cytoplasmic translation	74	5.92	2.03553e-71	RPL4, RPL5, RPL30, RPL3, RPL32, RPL31, RPLP1, RPLP0, RPL10A, RPL8, RPL9, RPL6, RPL7, RPS4X, RPS15, RPS14, RPL7A, RPS17, RPS16, RPS19, RPL18A, RPS18, RPL36, RACK1, RPLP2, RPL35, RPL38, RPL37, RPS11, RPS10, RPS13, RPS12, RPS9, RPL21, RPS7, RPS8, RPL23, RPS5, RPS6, RPL13A, RPS3A, RPSA, SARS1, RPL37A, RPL24, RPL27, RPL26, RPL28, UBA52, RPL10, RPL12, RPL11, RPL36A, RPS15A, RPS3, RPL14, RPL13, RPS2, RP…	90	19256	12.9036	5.93763e-68	1.97921e-68	1.83944e-68
GO:0042274~ribosomal small subunit biogenesis	62	4.96	6.15728e-60	LTV1, WDR3, FCF1, NAT10, C1ORF131, PWP2, AATF, WDR46, WDR43, RRP9, RPS4X, RPS15, FBL, RPS14, RPS17, RPS16, NOB1, RPS19, RIOK2, RIOK1, RPS11, RPS13, RPS12, UTP15, NOM1, WDR36, RPS9, UTP11, RPS7, DIMT1, RPS8, IMP3, RPS5, RPS6, NGDN, WDR75, DNTTIP2, RPS3A, IMP4, UTP18, HEATR1, SNU13, NOL6, RRP7A, RPS15A, BMS1, DHX37, UTP20, NOP56, UTP6, NOP58, NOP14, UTP4, PNO1, KRR1, RCL1, RPS25, RPS28, TBL3, MPHOS…	75	19256	12.9733	1.79608e-56	4.49019e-57	4.1731e-57
GO:0051301~cell division	122	9.76	5.88945e-52	ANKLE2, CCNK, HNRNPU, BUB1B, SMC5, SMC3, SMC4, SMC2, PPP1CB, CDC20, CDC23, CCND1, CDC26, RUVBL1, CDC27, ZNF207, RCC1, OIP5, KMT5A, FBXO5, TXNL4A, TIPIN, KNL1, SGO1, TIMELESS, ANAPC4, ANAPC5, ZNF830, ANAPC1, ANAPC2, SEH1L, TSG101, CDCA5, CDCA8, NCAPG, SKA3, PMF1, NCAPH, ANAPC10, ANAPC11, SKA2, DSN1, CCNB1, RAD21, TPR, CDT1, UBE2I, UBE2C, PLK1, CDC7, INO80, CDC6, NDC80, TPX2, CDK7, CDK6, CDC16, CDK…	386	19256	4.96014	1.71795e-48	3.21939e-49	2.99204e-49
GO:0006412~translation	92	7.36	6.622e-52	RPL4, RPL5, RPL30, RPL3, RPL32, RPL31, RPLP1, RPLP0, RPL10A, RPL8, RPL9, YARS2, RPL6, RPL7, RPS4X, RPS15, RPS14, RPL7A, RPS17, RPS16, RPS19, QARS1, RPL18A, RPL36AL, RPS18, RPL36, RACK1, RPLP2, RPL35, RPL38, RPL37, RPS11, RPS10, RPS13, RPS12, RPS9, RPL21, RPS7, RPS8, RPL23, RPS5, RPS6, DHPS, MRPS21, RPL13A, RPS3A, RPSA, DARS1, EEF1A1, SARS1, RPL37A, RPL24, GEMIN5, RPL27, RPL26, RPL28, UBA52, RPL10…	215	19256	6.71538	1.93164e-48	3.21939e-49	2.99204e-49
GO:0008380~RNA splicing	85	6.8	8.06413e-46	RBM25, DDX47, PDCD7, YBX1, USP39, VIRMA, EFTUD2, PNN, PPP4R2, SNRPD2, PPP2R1A, SNRPD1, MAGOH, DHX15, DHX16, SNRPD3, SNRNP35, BCAS2, NCBP1, NCBP2, PRMT1, THOC1, ARMC7, THOC3, THOC2, WBP11, THOC5, THOC7, SRRM1, PRPF4, SFPQ, RBMXL1, PRPF6, PRPF18, PRPF3, CLNS1A, SRSF2, SNRPG, SNRNP27, LUC7L3, SNRPA1, SNRNP25, SNRPF, ZNF830, SRSF7, SLU7, SNRPB, SF3B4, SF3B2, DDX5, SF3B3, RBM8A, DHX8, DDX23, U2AF1, RN…	209	19256	6.38255	2.35231e-42	3.36044e-43	3.12312e-43
GO:0006397~mRNA processing	74	5.92	5.26945e-32	RBM25, DBR1, DDX47, YBX1, USP39, TSEN54, EFTUD2, PNN, PPP4R2, SNRPD2, DHX15, BCAS2, THOC1, SSU72, ARMC7, THOC3, THOC2, WBP11, THOC5, THOC7, SRRM1, KIN, SFPQ, RBMXL1, PRPF18, PRPF3, XRN2, SRSF2, SNRNP27, TUT1, ZNF830, SNRNP200, SRSF7, RBM22, SF3B4, SF3B2, RBM8A, SRRT, SRSF1, U2AF1, SUPT6H, PRPF8, PABPN1, PUF60, FIP1L1, U2AF2, PPP1R8, SAP18, SYMPK, RBBP6, SMNDC1, SRSF11, SF3A3, CPSF4, RBM39, SF3A1,…	230	19256	5.04923	1.5371e-28	1.92137e-29	1.78569e-29
GO:0006260~DNA replication	52	4.16	1.93732e-29	FEN1, MCM7, CHAF1B, CHAF1A, SIN3A, CHEK1, POLE, RFC5, UPF1, SUPT16H, RFC3, RFC4, RFC2, KIN, DBF4, GRWD1, CINP, SDE2, MCM4, MCM5, MCM6, TOP1, DTL, MCM2, RTEL1, PCNA, DHX9, POLD3, ORC6, ORC1, RBBP4, POLD1, POLD2, RBBP6, GINS1, GINS2, DUT, RRM1, RRM2, GINS3, DONSON, RPA1, RPA2, SSRP1, TICRR, POLA1, POLA2, POLE2, RPA3, CDK1, ATR, ZPR1	121	19256	6.74434	5.65116e-26	6.27907e-27	5.83564e-27
GO:0006413~translational initiation	35	2.8	3.06567e-27	EIF4A1, DDX3X, EIF1AD, RPS17, DHX33, RPS3, EIF2B1, EIF4E, ABCF1, EIF2B5, EIF2B4, EIF2B3, EIF2B2, EIF1AX, RPS5, LTO1, RPS3A, EIF2S2, EIF2S1, EIF1, EIF3M, COPS5, EIF2S3, EIF6, EIF3I, EIF3G, EIF3H, EIF3E, EIF3F, ABCE1, EIF3D, EIF3A, EIF4G2, EIF3B, EIF4G1	55	19256	9.98681	8.94257e-24	8.94257e-25	8.31104e-25
GO:1903241~U2-type prespliceosome assembly	24	1.92	6.71137e-26	SF3A3, SF3B4, SF3B5, SF3B2, SF3A1, SF3A2, SF3B3, DDX46, SF3B6, DDX42, HTATSF1, PHF5A, SNRPD2, SNRPD1, RBMX2, SNRPG, SNRPA1, SNRPB2, BUD13, SNRPE, SNRPD3, SNRPF, SF3B1, SNRPB	25	19256	15.0658	1.95771e-22	1.77973e-23	1.65405e-23
GO:0042273~ribosomal large subunit biogenesis	26	2.08	9.5849e-23	RPL5, NVL, PAK1IP1, NIP7, RPL11, NOC2L, SDAD1, RPF2, TMA16, RPL7, PES1, RPL14, RRS1, NOP16, WDR74, GTF3A, RPL35A, LTO1, WDR12, GTPBP4, NLE1, EBNA1BP2, MRTO4, CINP, RPL26, RSL24D1	35	19256	11.6581	2.79591e-19	2.32993e-20	2.16539e-20
GO:0042254~ribosome biogenesis	26	2.08	3.65408e-20	LTV1, RRN3, NVL, WDR3, RPLP0, ISG20L2, SNU13, NOC4L, RRP7A, RPL7A, XPO1, PES1, DHX37, NOP56, NOP14, URB2, GNL2, BYSL, RCL1, BOP1, EBNA1BP2, RPS28, GNL3L, GRWD1, SBDS, TSR1	41	19256	9.95201	1.06589e-16	8.19918e-18	7.62015e-18
GO:0000278~mitotic cell cycle	45	3.6	4.96723e-20	TUBGCP2, CDCA5, MIS12, DCTN3, CLTC, CDCA8, YEATS4, KIF11, PKMYT1, SKA3, SMC3, AURKB, AURKA, ANAPC11, SKA2, CENPC, PPP2CA, TUBA1C, TUBA1B, CDC23, POLE, CDT1, WDHD1, IK, CENPW, PPP1R12A, TUBB, PLK1, TBCD, MASTL, TUBG1, NLE1, NDC80, NEDD1, CENPE, TPX2, WEE1, INCENP, TUBGCP5, TUBGCP6, BIRC5, TUBGCP3, TUBGCP4, NRDE2, RAN	137	19256	5.15482	1.44894e-16	1.03496e-17	9.61869e-18
GO:0006281~DNA repair	68	5.44	7.45319e-20	FEN1, TRRAP, UBE2D3, SMC3, PRPF19, CHAF1B, CHAF1A, RUVBL2, RUVBL1, CHEK1, TOPBP1, POLE, RFC5, WDHD1, UPF1, SUPT16H, RFC3, RFC4, RFC2, NSMCE3, DDX11, ACTL6A, TOP3A, SMC1A, RBX1, DDB1, KIN, RAD51C, CINP, TIMELESS, RTEL1, VCP, PCNA, USP10, RNF113A, POLD1, POLD2, EP400, RPS3, RBBP8, CLSPN, DMAP1, RRM1, MCRS1, INTS3, HUWE1, RPA1, CDC5L, RPA2, INO80, SSRP1, GTF2H3, GTF2H4, HINFP, TICRR, CDK9, POLA1, CD…	302	19256	3.53365	2.17409e-16	1.4494e-17	1.34704e-17
GO:0006406~mRNA export from nucleus	30	2.4	1.28403e-18	NUP107, RBM8A, EIF4A3, SMG5, NUP160, SMG6, NXF1, XPO1, NUP85, TPR, MAGOH, NUP88, RAE1, EIF4E, NUP214, UPF2, UPF1, NUP133, NCBP1, NUP155, NCBP2, ALYREF, THOC1, THOC3, THOC2, THOC5, THOC7, SEM1, MCM3AP, SRSF3	63	19256	7.47312	3.74551e-15	2.34095e-16	2.17563e-16
GO:0007059~chromosome segregation	36	2.88	3.29083e-18	TOP2A, DDX3X, MIS12, HJURP, SMC5, TTK, CTCF, SKA3, PMF1, SKA2, CENPC, CIAO1, DSN1, PPP2R1A, RAD21, NUF2, RPS3, RCC1, NUP43, OIP5, CIAO2B, BUB1, CENPW, UBE2I, NDC80, SGO1, CENPE, INCENP, ERCC2, CENPK, CENPM, MMS19, CENPN, TOP1, SPC24, SPC25	96	19256	5.88509	9.59935e-15	5.64668e-16	5.24791e-16
GO:0000462~maturation of SSU-rRNA from tricistronic rRNA transcript (SSU-rRNA, 5.8S rRNA, LSU-rRNA)	19	1.52	2.44362e-16	UTP25, UTP6, NOP14, UTP4, RPS8, HEATR1, NGDN, PWP2, WDR46, WDR43, BYSL, RPS16, RPS19, BMS1, ERCC2, TSR2, DHX37, TSR1, NOL10	26	19256	11.4684	6.47704e-13	3.96003e-14	3.68037e-14
GO:0006367~transcription initiation from RNA polymerase II promoter	24	1.92	4.74038e-16	GTF2A1, GTF2A2, TBP, CCNH, GTF2B, MED27, MED26, GTF2E1, GTF2F2, GTF2E2, MED17, CDK9, CDK7, ERCC3, POLR2D, TAF8, TAF7, ELOB, POLR2G, TAF6, ELOC, TAF5, POLR2I, TAF1	46	19256	8.18795	1.29541e-12	7.27773e-14	6.76378e-14
GO:0030490~maturation of SSU-rRNA	17	1.36	9.7789e-16	NOP14, UTP4, IMP3, WDR3, SNU13, IMP4, DDX52, RPS14, RPS28, LSM6, RPS19, NOB1, MPHOSPH10, SRFBP1, RIOK2, NOL11, RIOK1	21	19256	12.7043	2.91467e-12	1.42625e-13	1.32553e-13
GO:0000387~spliceosomal snRNP assembly	19	1.52	4.67641e-15	PRMT5, DDX20, LSM4, WDR77, SART1, SART3, SNRPD2, SNRPD1, CLNS1A, TGS1, SNRPG, STRAP, GEMIN5, SNRPE, SNRPD3, SNRPF, GEMIN7, SNRPC, SNRPB	29	19256	10.282	1.36018e-11	6.49575e-13	6.03702e-13
GO:0032968~positive regulation of transcription elongation from RNA polymerase II promoter	24	1.92	5.13568e-15	CCNK, NCBP1, ELL, NCBP2, MED8, MED27, MED4, MED26, SUPT6H, MED29, MED18, MED6, CDC73, MED17, MED28, CDK9, MED22, MED11, MED14, MED30, MED21, MED20, MED31, BRD4	50	19256	7.53291	1.48972e-11	6.80944e-13	6.32855e-13
GO:0007049~cell cycle	65	5.2	1.61653e-14	AHCTF1, CCNK, TXNL4B, MCM7, CCNH, HNRNPU, KIF11, USP39, SMC4, SPOUT1, CDC73, SMC2, PPP1CB, MTBP, CHAF1B, CHAF1A, MIS18BP1, CDC26, RUVBL1, NUF2, RACK1, OIP5, RIOK2, TXNL4A, TIPIN, PRPF40A, TERF2, THAP1, HCFC1, CINP, MCM3, MCM4, ANAPC4, ERH, FAM32A, PIK3C3, MCM5, ANAPC5, MCM6, ZNF830, PAFAH1B1, MCM2, CDC123, TSG101, CDCA5, CDCA8, ANAPC10, AURKB, AURKA, CDC45, RBBP4, RAE1, BANP, WTAP, CSNK1A1, PLK1,…	351	19256	2.90622	4.72824e-11	2.05019e-12	1.9054e-12
GO:0060261~positive regulation of transcription initiation from RNA polymerase II promoter	25	2	3.95721e-14	GTF2A1, GTF2A2, MED18, MED17, MED11, MED14, MED30, MED31, TBP, MED8, HNF1B, MED4, MED27, MED26, MED6, MED29, MED28, MED22, MED21, MED20, TAF8, TAF7, TAF6, TAF5, TAF1	59	19256	6.64981	1.15291e-10	4.64542e-12	4.31736e-12
GO:0000027~ribosomal large subunit assembly	16	1.28	3.98133e-14	RPL5, RPL10, NOP2, RPL11, RPLP0, PPAN, RPL23A, RPF2, NLE1, RPL6, BOP1, MRTO4, RRS1, RPL24, BRIX1, MDN1	21	19256	11.957	1.16263e-10	4.64542e-12	4.31736e-12
GO:0006383~transcription from RNA polymerase III promoter	18	1.44	4.58585e-14	GTF3C1, GTF3C2, CRCP, GTF3C4, TBP, BRF1, GTF3A, POLR3A, POLR3B, SNAPC2, SNAPC3, POLR1C, POLR2E, POLR3F, POLR3H, POLR2H, POLR3K, POLR2K	28	19256	10.0887	1.33751e-10	5.14498e-12	4.78163e-12
GO:0000375~RNA splicing, via transesterification reactions	17	1.36	7.84821e-14	SF3A3, SF3B4, DBR1, SF3B3, DDX23, PRPF8, SRRM1, PRPF4, PRPF6, PRPF3, MPHOSPH10, TXNL4A, SLU7, SMNDC1, SRSF10, SF3B1, BCAS2	25	19256	10.6716	2.28963e-10	8.47897e-12	7.88018e-12
GO:0051123~RNA polymerase II transcriptional preinitiation complex assembly	25	2	9.61347e-14	GTF2A1, GTF2A2, GTF2B, MED18, MED17, MED11, MED14, MED30, MED31, TBP, MED8, MED4, MED27, MED26, MED6, MED29, MED28, MED22, MED21, MED20, TAF8, TAF7, TAF6, TAF5, TAF1	61	19256	6.43179	2.80456e-10	1.00152e-11	9.3079e-12
GO:0000070~mitotic sister chromatid segregation	18	1.44	9.45885e-13	PLK1, NCAPG2, MIS12, CDCA8, INO80, KNL1, SMC1A, TUBG1, SMC4, NDC80, NSL1, KIF18A, DSN1, ESPL1, CENPK, ZNF207, RAN, MAD2L1	32	19256	8.82763	2.75922e-09	9.5143e-11	8.8424e-11
GO:0007052~mitotic spindle organization	23	1.84	1.07078e-12	DCTN6, DYNC1H1, NUDC, DCTN2, PLK1, CDCA8, TTK, KIF11, TUBG1, CKAP5, NDC80, AURKB, AURKA, CENPE, CCNB1, INCENP, KIF4A, NUF2, SBDS, BIRC5, RCC1, RAN, SPC25	56	19256	6.44557	3.12355e-09	1.04115e-10	9.67627e-11
GO:0006913~nucleocytoplasmic transport	22	1.76	1.17134e-12	IPO13, NUP214, AHCTF1, SEC13, NUP205, NUP107, SEH1L, NUP133, NUP155, NUTF2, RANGAP1, NUP160, NUP93, XPO1, NUP85, TPR, NUP43, NUP88, NUP98, RAE1, RAN, TNPO3	51	19256	6.76977	3.41664e-09	1.10219e-10	1.02436e-10
GO:0000463~maturation of LSU-rRNA from tricistronic rRNA transcript (SSU-rRNA, 5.8S rRNA, LSU-rRNA)	13	1.04	1.60323e-12	DDX18, NIFK, URB1, WDR12, RPF2, GTPBP4, RPL7, FTSJ3, BOP1, ZNHIT6, PES1, RPL7L1, RPL35	15	19256	13.6011	4.67675e-09	1.46144e-10	1.35824e-10
GO:0006351~transcription, DNA-templated	30	2.4	3.0201e-12	DNMT1, CCNH, SRBD1, PWP1, TAF1B, POLR2B, POLR2C, POLR2E, POLR2F, POLR2H, POLR2I, POLR2K, INO80, HINFP, THAP1, CCNA2, XAB2, POLR3A, POLR3B, PAX8, POLR1A, POLR3C, POLR1B, MED20, POLR3E, POLR1C, POLR1E, RNPS1, POLR3H, POLR1H	101	19256	4.66145	8.80975e-09	2.66959e-10	2.48106e-10
GO:0007094~mitotic spindle assembly checkpoint	17	1.36	4.12005e-12	IK, PLK1, BUB1B, TTK, NDC80, MAD2L2, CDC20, TPR, NUF2, ZNF207, BIRC5, BUB3, SPDL1, BUB1, SPC24, MAD2L1, SPC25	30	19256	8.89302	1.20181e-08	3.53476e-10	3.28513e-10
GO:0000470~maturation of LSU-rRNA	12	0.96	4.62586e-12	RPL7A, RSL1D1, NSA2, EIF6, LAS1L, MAK16, NOP2, SNU13, RPL10A, RPF2, RRP15, RPF1	13	19256	14.4864	1.34936e-08	3.85533e-10	3.58306e-10
GO:0006418~tRNA aminoacylation for protein translation	15	1.2	1.79612e-11	AARS1, HARS1, RARS1, KARS1, MARS1, YARS1, WARS1, GARS1, QARS1, NARS1, EPRS1, LARS1, IARS2, IARS1, VARS1	24	19256	9.80848	5.23928e-08	1.45536e-09	1.35258e-09
GO:0051225~spindle assembly	19	1.52	2.13812e-11	HDAC3, TUBGCP2, GTF2B, TUBB, HAUS4, HAUS3, HAUS6, INO80, HAUS5, HAUS2, HAUS1, HAUS8, HAUS7, TUBGCP5, RPS3, TUBGCP6, RCC1, TUBGCP3, TUBGCP4	42	19256	7.09947	6.2369e-08	1.68565e-09	1.56661e-09
GO:0008608~attachment of spindle microtubules to kinetochore	13	1.04	5.46505e-11	MIS12, KNL1, PMF1, NDC80, NSL1, AURKB, SGO1, DSN1, NUF2, ZNF207, BUB3, SPC24, SPC25	18	19256	11.3342	1.59416e-07	4.19514e-09	3.89888e-09
GO:1904874~positive regulation of telomerase RNA localization to Cajal body	12	0.96	7.18627e-11	CCT3, CCT6A, CCT2, DKC1, RUVBL2, TCP1, RUVBL1, CCT8, CCT7, NOP10, CCT5, CCT4	15	19256	12.5548	2.09624e-07	5.37496e-09	4.99538e-09
GO:0043161~proteasome-mediated ubiquitin-dependent protein catabolic process	44	3.52	9.60394e-11	PSMD12, VCP, PSMD11, PSMD14, PSMD13, UBE2D3, PSMA7, AURKA, PSMD8, PSMB6, PSMB7, PSMD6, PSMB4, PSMD7, PSMB5, PSMD4, PSMB2, PSMB3, PSMD2, PSMD3, PCBP2, PSMB1, PSMD1, SKP1, CSNK1A1, RBX1, DDB1, SEM1, PSMA5, PSMA6, PSMC5, PSMA3, PSMC6, PSMA4, PSMC3, PSMA1, PSMC4, PSMA2, PSMC1, PSMC2, MDM2, UBE2N, DTL, ANAPC2	227	19256	3.04192	2.80147e-07	7.00367e-09	6.50907e-09
GO:0006270~DNA replication initiation	15	1.2	1.5324e-10	MCM7, PRIM1, MCM10, CDC6, POLA1, POLA2, ORC6, CDC45, ORC1, MCM3, MCM4, MCM5, TOPBP1, MCM6, MCM2	27	19256	8.71865	4.47002e-07	1.09025e-08	1.01326e-08
GO:0000447~endonucleolytic cleavage in ITS1 to separate SSU-rRNA from 5.8S rRNA and LSU-rRNA from tricistronic rRNA transcript (SSU-rRNA, 5.8S rRNA, LSU-rRNA)	10	0.8	1.57726e-10	ABT1, RCL1, NOP14, RPP40, FCF1, RRS1, UTP20, KRI1, RPS21, NOP9	10	19256	15.6936	4.60087e-07	1.09545e-08	1.01808e-08
GO:0006366~transcription from RNA polymerase II promoter	45	3.6	2.02675e-10	GTF2A1, GTF2A2, CCNK, HDAC3, CCNH, GTF2B, NCAPG2, DDX21, RPAP1, GTF2E1, PMF1, GTF2E2, SNAPC5, SNAPC2, TAF1C, POLR2B, SNAPC3, POLR2C, TAF1A, POLR2D, POLR2E, POLR2F, POLR2G, POLR2H, POLR2I, POLR2K, POLR2L, ABT1, SUPT16H, TBP, MED4, GTF2H3, GTF2F2, GTF2H4, CDK9, CDK7, ERCC3, COPS2, MED20, ERCC2, TAF7, TAF6, PAXBP1, RBMX, TAF1	241	19256	2.93033	5.91203e-07	1.37489e-08	1.2778e-08
GO:0010498~proteasomal protein catabolic process	17	1.36	2.38311e-10	VCP, PRPF19, PSMA7, DDB1, PSMA5, PSMB6, PSMA6, PSMB7, PSMA3, PSMB4, PSMA4, PSMB5, PSMA1, PSMB2, PSMA2, PSMB3, UFD1	37	19256	7.21056	6.95154e-07	1.5799e-08	1.46832e-08
GO:0006401~RNA catabolic process	16	1.28	6.18851e-10	PNPT1, NCBP1, DIS3, EXOSC7, SUPV3L1, EXOSC6, EXOSC5, EXOSC4, EXOSC9, PPP1R8, EXOSC8, XRN2, MTREX, EXOSC3, EXOSC2, EXOSC1	34	19256	7.38521	1.80519e-06	4.01153e-08	3.72824e-08
GO:1904871~positive regulation of protein localization to Cajal body	10	0.8	8.18155e-10	CCT3, CCT6A, CCT2, DKC1, MEPCE, TCP1, CCT8, CCT7, CCT5, CCT4	11	19256	14.2669	2.38655e-06	5.07778e-08	4.71919e-08
GO:0002183~cytoplasmic translational initiation	10	0.8	8.18155e-10	EIF2B5, EIF4A1, EIF2B4, EIF3M, EIF2B3, EIF2S3, EIF2B2, EIF3I, EIF2S2, EIF2B1	11	19256	14.2669	2.38655e-06	5.07778e-08	4.71919e-08
GO:0051984~positive regulation of chromosome segregation	11	0.88	8.35649e-10	NCAPH2, NCAPG2, NCAPG, SMC5, NCAPD2, SMC6, NCAPD3, CDC6, SMC4, NCAPH, SMC2	14	19256	12.3307	2.43759e-06	5.07831e-08	4.71968e-08
GO:0000727~double-strand break repair via break-induced replication	10	0.8	3.08659e-09	GINS2, CDC45, MCM7, GINS4, MCM3, MCM4, CDC7, MCM5, MCM6, MCM2	12	19256	13.078	9.00355e-06	1.83747e-07	1.7077e-07
GO:0007346~regulation of mitotic cell cycle	21	1.68	3.34808e-09	HDAC3, PLK1, GBF1, HNRNPU, MASTL, AATF, ANAPC10, ANAPC11, THAP1, CDC20, CDC23, RPA3, CDC26, CDC27, CDC16, BIRC5, ANAPC4, ANAPC5, FBXO5, ANAPC1, ANAPC2	67	19256	4.91888	9.7663e-06	1.94989e-07	1.81219e-07
GO:1901796~regulation of signal transduction by p53 class mediator	17	1.36	3.40914e-09	RPL5, PRMT5, USP7, TP53RK, PAK1IP1, NOP2, RPL11, URB2, RPF2, MTOR, AURKB, AURKA, BOP1, CHEK1, RRS1, KMT5A, TAF1	43	19256	6.20443	9.9444e-06	1.94989e-07	1.81219e-07
GO:0000245~spliceosomal complex assembly	14	1.12	4.03909e-09	SF3A2, NCBP1, PRPF19, USP39, CRNKL1, PRPF6, SNRPD2, SNRPD1, U2AF2, SNRPG, SNRPE, TXNL4A, SF3B1, SF1	28	19256	7.84678	1.1782e-05	2.26577e-07	2.10576e-07
GO:0007080~mitotic metaphase plate congression	17	1.36	5.04174e-09	NUDC, SEH1L, DCTN2, CDCA5, CDCA8, CENPE, KIF18A, CCNB1, CDC23, CHMP2A, RRS1, CHMP4B, CHMP3, SPDL1, CHMP6, CHMP7, KPNB1	44	19256	6.06342	1.47066e-05	2.74084e-07	2.54728e-07
GO:0050821~protein stabilization	41	3.28	5.07389e-09	USP36, RPL5, URI1, PHB1, CCNH, RPL11, PHB2, NAPG, HSPD1, UXT, RUVBL2, RUVBL1, ZNF207, POLR2E, CCT8, CCT7, CCT5, CCT4, CCT3, CCT2, USP7, RPS7, RPL23, COG3, GTPBP4, HYPK, TTI2, PDRG1, HCFC1, CCT6A, CDK7, CDC37, DNAJA3, TCP1, PFDN2, TRIM37, NAA15, PFN1, GAPDH, PFDN6, TAF1	229	19256	2.80976	1.48004e-05	2.74084e-07	2.54728e-07
GO:2000234~positive regulation of rRNA processing	9	0.72	1.05934e-08	UTP15, TRMT112, DIMT1, HEATR1, WDR75, RIOK2, BUD23, RIOK1, WDR43	10	19256	14.1242	3.09004e-05	5.51801e-07	5.12832e-07
GO:1904851~positive regulation of establishment of protein localization to telomere	9	0.72	1.05934e-08	CCT3, CCT6A, CCT2, DKC1, TCP1, CCT8, CCT7, CCT5, CCT4	10	19256	14.1242	3.09004e-05	5.51801e-07	5.12832e-07
GO:0006268~DNA unwinding involved in DNA replication	12	0.96	1.29976e-08	GINS1, GINS2, RAD51, CDC45, MCM7, GINS3, GINS4, MCM3, MCM4, MCM5, MCM6, MCM2	21	19256	8.96775	3.79133e-05	6.65158e-07	6.18184e-07
GO:0097401~synaptic vesicle lumen acidification	11	0.88	1.36013e-08	ATP6V1A, ATP6V1G1, ATP6AP1, ATP6AP2, ATP6V1B2, ATP6V1H, ATP6V1E1, ATP6V0D1, ATP6V1D, ATP6V1C1, ATP6V1F	17	19256	10.1547	3.96743e-05	6.72458e-07	6.24969e-07
GO:0001732~formation of cytoplasmic translation initiation complex	11	0.88	1.36013e-08	EIF3M, EIF5, EIF3I, EIF3G, EIF3H, EIF3E, EIF3F, EIF2S2, EIF3D, EIF3A, EIF3B	17	19256	10.1547	3.96743e-05	6.72458e-07	6.24969e-07
GO:0000380~alternative mRNA splicing, via spliceosome	13	1.04	1.76209e-08	RBM17, DDX5, NCBP1, SFSWAP, NCBP2, DHX9, SRSF1, HNRNPU, HNRNPM, SFPQ, PUF60, STRAP, SLU7	26	19256	7.84678	5.13989e-05	8.42626e-07	7.8312e-07
GO:0031124~mRNA 3'-end processing	13	1.04	1.76209e-08	CPSF4, CPSF6, NCBP1, NCBP2, CSTF3, CPSF3, CDC73, WDR33, NUDT21, CLP1, CSTF1, TUT1, PAF1	26	19256	7.84678	5.13989e-05	8.42626e-07	7.8312e-07
GO:0006360~transcription from RNA polymerase I promoter	11	0.88	2.8851e-08	TAF1C, POLR1A, POLR1B, TAF1A, POLR1C, POLR2E, UBTF, POLR2F, POLR2H, POLR2K, POLR2L	18	19256	9.59051	8.41549e-05	1.35739e-06	1.26153e-06
GO:0000480~endonucleolytic cleavage in 5'-ETS of tricistronic rRNA transcript (SSU-rRNA, 5.8S rRNA, LSU-rRNA)	8	0.64	3.15373e-08	ABT1, RCL1, NOP14, TBL3, UTP23, FCF1, UTP20, NOP9	8	19256	15.6936	9.19901e-05	1.39385e-06	1.29542e-06
GO:0036261~7-methylguanosine cap hypermethylation	8	0.64	3.15373e-08	SNRPD2, SNRPD1, TGS1, SNRPG, SNRPE, SNRPD3, SNRPF, SNRPB	8	19256	15.6936	9.19901e-05	1.39385e-06	1.29542e-06
GO:0006271~DNA strand elongation involved in DNA replication	8	0.64	3.15373e-08	POLD3, POLA1, RFC3, RFC4, MCM7, POLD2, MCM3, MCM4	8	19256	15.6936	9.19901e-05	1.39385e-06	1.29542e-06
GO:0034475~U4 snRNA 3'-end processing	8	0.64	3.15373e-08	EXOSC7, EXOSC6, EXOSC5, EXOSC4, EXOSC9, EXOSC8, EXOSC3, EXOSC2	8	19256	15.6936	9.19901e-05	1.39385e-06	1.29542e-06
GO:0032508~DNA duplex unwinding	19	1.52	3.29858e-08	RFC5, UPF1, RTEL1, XRCC6, RFC3, RFC4, DDX3X, XRCC5, DHX9, RFC2, DDX11, SUPV3L1, RUVBL2, ERCC2, RUVBL1, MCM3, MCM4, MCM5, MCM2	62	19256	4.80932	9.6215e-05	1.43611e-06	1.3347e-06
GO:0031145~anaphase-promoting complex-dependent catabolic process	12	0.96	4.42469e-08	CDC20, CDC23, UBE2C, CDC26, CDC16, CDC27, ANAPC4, ANAPC5, ANAPC10, ANAPC1, ANAPC11, ANAPC2	23	19256	8.18795	0.00012906	1.89806e-06	1.76402e-06
GO:0006457~protein folding	33	2.64	4.91771e-08	CDC123, ARL2, HSPD1, GRPEL1, RUVBL2, CCT8, CCT7, CCT5, CCT4, CCT3, CCT2, HSPA8, NUDC, PPIL2, NFYC, TBCD, TTC1, TBCC, TBCA, HSPE1, HYPK, PDRG1, CCT6A, CDC37, DNAJA3, TCP1, PPIE, PFDN2, HYOU1, PFDN5, PPIA, PFDN6, ZPR1	174	19256	2.97637	0.000143439	2.07898e-06	1.93216e-06
GO:0006368~transcription elongation from RNA polymerase II promoter	15	1.2	5.58933e-08	PCID2, SUPT16H, CTDP1, ELL, CTR9, RTF1, SUPT5H, SUPT6H, GTF2F2, CDC73, CDK9, SKIC8, ERCC3, PAF1, ELOB	39	19256	6.03599	0.000163027	2.32915e-06	2.16467e-06
GO:0016180~snRNA processing	10	0.8	5.89255e-08	INTS11, INTS1, INTS3, INTS2, INTS5, TUT1, INTS4, INTS7, INTS9, INTS8	15	19256	10.4624	0.000171871	2.42092e-06	2.24996e-06
GO:0006606~protein import into nucleus	24	1.92	6.69967e-08	IPO13, RPAIN, NUP214, AKIRIN2, IPO11, SEC13, NUP107, NUP133, NUP155, PPP1R10, CSE1L, NUTF2, PHB2, IPO7, SNUPN, NUP93, POLA2, NUP85, TPR, NUP88, NUP98, RAN, TNPO3, KPNB1	101	19256	3.72916	0.00019541	2.7143e-06	2.52261e-06
GO:0006511~ubiquitin-dependent protein catabolic process	39	3.12	7.20393e-08	VCP, PSMD11, PPP1R11, PSMD14, PSMD13, UBE2D3, UBR4, NEDD8, PSMA7, ANAPC11, UBE2L3, CDC23, PSMD4, PSMD3, UFD1, RBBP6, ELOC, ARIH1, SKP1, RNF20, UBE2I, UBE2C, HUWE1, WDR77, RBX1, DDB1, COPS3, PSMA6, PSMA3, NPLOC4, PSMA4, PSMA1, PSMA2, PSMC2, MDM2, UBA1, DTL, TAF1, ANAPC2	232	19256	2.63814	0.000210117	2.87861e-06	2.67532e-06
GO:0006261~DNA-dependent DNA replication	13	1.04	7.91648e-08	RFC5, WDHD1, RFC3, RFC4, RFC2, WDR18, GINS4, RPA1, POLD3, POLD1, POLE2, POLD2, POLE	29	19256	7.03504	0.000230897	3.12059e-06	2.90021e-06
GO:0000724~double-strand break repair via homologous recombination	24	1.92	9.8505e-08	FEN1, PSMD14, NSMCE3, INTS3, TOP3A, RPA1, TONSL, RPA2, SMC5, CHD4, INO80, SMC6, HTATSF1, YY1, SEM1, MMS22L, SFPQ, RAD51, RAD51C, PPP4C, RPA3, UBE2N, RBBP8, TOPBP1	103	19256	3.65675	0.000287298	3.83119e-06	3.56063e-06
GO:0051445~regulation of meiotic cell cycle	11	0.88	1.08277e-07	CDC20, CDC23, CDC26, CDC16, CDC27, ANAPC4, ANAPC5, ANAPC10, ANAPC1, ANAPC11, ANAPC2	20	19256	8.63146	0.000315795	4.15585e-06	3.86236e-06
GO:0006378~mRNA polyadenylation	13	1.04	1.24303e-07	CPSF1, CPSF3, CPSF2, SSU72, CDC73, WDR33, NUDT21, PCF11, CLP1, TUT1, SYMPK, PAF1, PABPC1	30	19256	6.80054	0.000362526	4.70899e-06	4.37643e-06
GO:0006974~cellular response to DNA damage stimulus	45	3.6	1.28886e-07	TOP2A, CCNK, VCP, MCM7, USP10, MCM10, SMC5, SMC6, AATF, YY1, RPTOR, CCND1, RBBP5, MYC, CHEK1, MLST8, RPS3, MTREX, RBBP6, TOPBP1, FBXO5, BRD4, TIPIN, XRCC5, INTS3, DDX11, SETD1A, RPA1, MASTL, MTOR, RBX1, DDB1, KIN, RAD51, ERCC2, TIMELESS, SPRTN, RAD17, UBA1, RAD1, NRDE2, DTL, TAF1, ATR, RAD9A	296	19256	2.38585	0.000375891	4.82002e-06	4.47962e-06
GO:0042796~snRNA transcription from RNA polymerase III promoter	8	0.64	1.34061e-07	SNAPC5, ELL, ICE1, POLR3B, SNAPC1, SNAPC3, SNAPC4, ZC3H8	9	19256	13.9498	0.000390979	4.8882e-06	4.54299e-06
GO:1905821~positive regulation of chromosome condensation	8	0.64	1.34061e-07	NCAPH2, NCAPG2, NCAPG, NCAPD2, NCAPD3, SMC4, NCAPH, SMC2	9	19256	13.9498	0.000390979	4.8882e-06	4.54299e-06
GO:0034243~regulation of transcription elongation from RNA polymerase II promoter	11	0.88	1.94895e-07	INTS11, INTS1, INTS3, INTS2, INTS5, INTS4, INTS7, INTS9, SUPT5H, INTS8, WDR43	21	19256	8.22044	0.000568347	7.01862e-06	6.52296e-06
GO:0000460~maturation of 5.8S rRNA	9	0.72	2.54764e-07	NSA2, EXOSC4, EIF6, LAS1L, MAK16, NOL9, MTREX, RRP15, RPF1	13	19256	10.8648	0.00074287	8.95357e-06	8.32126e-06
GO:0000076~DNA replication checkpoint	9	0.72	2.54764e-07	CDT1, TIPIN, CDC45, TIMELESS, RAD17, TOPBP1, CDC6, CLSPN, RAD9A	13	19256	10.8648	0.00074287	8.95357e-06	8.32126e-06
GO:0051603~proteolysis involved in cellular protein catabolic process	16	1.28	2.85302e-07	HSPA5, PSMA7, PSMB6, PSMA6, PSMB7, PSMA3, PSMB4, PSMA4, PSMB5, PSMA1, PSMB2, PSMA2, PSMB3, PSMB1, MDM2, LONP1	50	19256	5.02194	0.00083188	9.88461e-06	9.18655e-06
GO:0070979~protein K11-linked ubiquitination	13	1.04	2.88033e-07	UBE2C, UBE2D3, ANAPC10, UBE2L3, ANAPC11, CDC23, CDC26, CDC27, CDC16, ANAPC4, ANAPC5, ANAPC1, ANAPC2	32	19256	6.37551	0.000839839	9.88461e-06	9.18655e-06
GO:0034644~cellular response to UV	17	1.36	3.18653e-07	PCNA, NSMCE3, TRIAP1, INO80, NOC2L, EIF2S1, AURKB, RBX1, YY1, DDB1, MYC, RUVBL2, POLD1, SDE2, RPL26, ATR, TAF1	57	19256	4.68054	0.00092908	1.08083e-05	1.0045e-05
GO:0061795~Golgi lumen acidification	8	0.64	4.22152e-07	ATP6V1A, ATP6V0B, ATP6AP1, ATP6AP2, ATP6V1H, ATP6V1D, ATP6V0C, ATP6V1F	10	19256	12.5548	0.00123066	1.38217e-05	1.28456e-05
GO:0034427~nuclear-transcribed mRNA catabolic process, exonucleolytic, 3'-5'	8	0.64	4.22152e-07	EXOSC7, EXOSC6, EXOSC5, EXOSC4, EXOSC9, EXOSC8, EXOSC3, EXOSC2	10	19256	12.5548	0.00123066	1.38217e-05	1.28456e-05
GO:0010968~regulation of microtubule nucleation	8	0.64	4.22152e-07	HAUS8, HAUS7, HAUS4, HAUS3, HAUS6, HAUS5, HAUS2, HAUS1	10	19256	12.5548	0.00123066	1.38217e-05	1.28456e-05
GO:0016226~iron-sulfur cluster assembly	13	1.04	4.2645e-07	HSPA9, ABCB7, CIAO3, NUBP1, CIAO1, NFS1, NDOR1, LYRM4, NDUFAB1, MMS19, CIAPIN1, CIAO2B, ISCU	33	19256	6.18231	0.00124318	1.38217e-05	1.28456e-05
GO:0001833~inner cell mass cell proliferation	9	0.72	5.61132e-07	GINS1, INTS1, COPS2, CHEK1, GINS4, NCAPG2, TAF8, SBDS, ZPR1	14	19256	10.0887	0.00163548	1.77915e-05	1.65351e-05
GO:0001682~tRNA 5'-leader removal	9	0.72	5.61132e-07	POP5, POP7, POP1, POP4, RPP30, RPP40, RPP21, RPP14, RPP38	14	19256	10.0887	0.00163548	1.77915e-05	1.65351e-05
GO:0000184~nuclear-transcribed mRNA catabolic process, nonsense-mediated decay	14	1.12	6.32307e-07	UPF2, UPF1, NCBP1, RBM8A, NCBP2, EIF4A3, SMG5, GSPT1, SMG6, MAGOH, RNPS1, ETF1, EIF3E, PABPC1	40	19256	5.49275	0.00184274	1.98327e-05	1.84321e-05
GO:0006888~ER to Golgi vesicle-mediated transport	25	2	7.46377e-07	ARF4, COPB2, COPA, VCP, TMED10, COPB1, SCFD1, TRAPPC11, TMED2, STX5, YKT6, TRAPPC3, TRAPPC1, TRAPPC4, GBF1, COG3, TRAPPC5, TRAPPC8, NRBP1, ARCN1, RINT1, PREB, HYOU1, COPG1, COPE	123	19256	3.18975	0.00217481	2.31615e-05	2.15258e-05
GO:0007076~mitotic chromosome condensation	10	0.8	8.61275e-07	NCAPH2, CDCA5, PLK1, NCAPG, NCAPD2, KMT5A, NCAPD3, SMC4, NCAPH, SMC2	19	19256	8.25977	0.00250919	2.64457e-05	2.45781e-05
GO:0007098~centrosome cycle	15	1.2	1.04039e-06	PPP1R12A, PLK1, HAUS4, HAUS3, ARL2, HAUS6, HAUS5, CKAP5, HAUS2, HAUS1, DNM2, UXT, HAUS8, HAUS7, CDK1	48	19256	4.90424	0.00303021	3.13652e-05	2.91502e-05
GO:0051256~mitotic spindle midzone assembly	8	0.64	1.09676e-06	RACGAP1, INCENP, PRC1, KIF4A, CDCA8, BIRC5, KIF23, AURKB	11	19256	11.4135	0.00319414	3.13652e-05	2.91502e-05
GO:0033314~mitotic DNA replication checkpoint	8	0.64	1.09676e-06	ORC1, DONSON, RAD17, TOPBP1, CDC6, CLSPN, ZNF830, TICRR	11	19256	11.4135	0.00319414	3.13652e-05	2.91502e-05
GO:0006614~SRP-dependent cotranslational protein targeting to membrane	8	0.64	1.09676e-06	SEC61A1, SRP19, SRP72, SRP54, SRPRA, SRP68, SRP14, SRP9	11	19256	11.4135	0.00319414	3.13652e-05	2.91502e-05
GO:0034501~protein localization to kinetochore	8	0.64	1.09676e-06	MTBP, IK, CDK1, TTK, BUB3, KNL1, SPDL1, AURKB	11	19256	11.4135	0.00319414	3.13652e-05	2.91502e-05
GO:0042795~snRNA transcription from RNA polymerase II promoter	8	0.64	1.09676e-06	SNAPC5, CDK7, ELL, ICE1, SNAPC1, SNAPC3, SNAPC4, ZC3H8	11	19256	11.4135	0.00319414	3.13652e-05	2.91502e-05
GO:1905820~positive regulation of chromosome separation	8	0.64	1.09676e-06	NCAPH2, NCAPG2, NCAPG, NCAPD2, NCAPD3, SMC4, NCAPH, SMC2	11	19256	11.4135	0.00319414	3.13652e-05	2.91502e-05
GO:0051315~attachment of mitotic spindle microtubules to kinetochore	9	0.72	1.13508e-06	CDT1, CENPE, SEH1L, NUF2, MIS12, SKA3, NDC80, CENPC, SKA2	15	19256	9.41614	0.00330556	3.21459e-05	2.98758e-05
GO:0048026~positive regulation of mRNA splicing, via spliceosome	12	0.96	1.72526e-06	SF3B4, PRMT5, RBMXL1, SNW1, NCBP1, SNRNP70, NCL, CLNS1A, NUP98, PRPF19, RBMX, WDR77	31	19256	6.07493	0.00501995	4.83903e-05	4.49729e-05
GO:0045292~mRNA cis splicing, via spliceosome	9	0.72	2.14311e-06	SART1, RBM17, SF3A1, NCBP2, CLNS1A, SDE2, PRPF40A, CACTIN, RBM22	16	19256	8.82763	0.00623197	5.95377e-05	5.53332e-05
GO:2000779~regulation of double-strand break repair	11	0.88	2.18776e-06	MRGBP, PPP4C, PPP4R2, TRRAP, RUVBL2, ACTL6A, RUVBL1, EP400, YEATS4, DMAP1, ATR	26	19256	6.63958	0.0063614	6.02048e-05	5.59531e-05
GO:0090267~positive regulation of mitotic cell cycle spindle assembly checkpoint	8	0.64	2.4869e-06	PCID2, INCENP, TPR, CDCA8, BIRC5, NDC80, AURKB, MAD2L1	12	19256	10.4624	0.00722804	6.6553e-05	6.1853e-05
GO:0051571~positive regulation of histone H3-K4 methylation	8	0.64	2.4869e-06	KANSL1, KANSL2, KANSL3, MCRS1, WDR5, KAT8, OGT, HCFC1	12	19256	10.4624	0.00722804	6.6553e-05	6.1853e-05
GO:0042797~tRNA transcription from RNA polymerase III promoter	8	0.64	2.4869e-06	GTF3C1, GTF3C2, GTF3C4, POLR3A, POLR3E, POLR2E, POLR2F, POLR2L	12	19256	10.4624	0.00722804	6.6553e-05	6.1853e-05
GO:0090307~mitotic spindle assembly	14	1.12	2.84532e-06	CLTC, CDCA8, KIF11, SMC3, SMC1A, MZT1, AURKB, CDC20, TPX2, INCENP, ZNF207, BIRC5, CEP192, KPNB1	45	19256	4.88244	0.00826546	7.54527e-05	7.01242e-05
GO:0000077~DNA damage checkpoint	13	1.04	3.28954e-06	DONSON, CDC5L, PTPN11, PRPF19, HINFP, CHEK1, RAD17, INTS7, RAD1, TOPBP1, CLSPN, ATR, RAD9A	39	19256	5.23119	0.00954971	8.64467e-05	8.03418e-05
GO:0006891~intra-Golgi vesicle-mediated transport	12	0.96	3.50392e-06	NAPA, NSF, TRAPPC3, COPB2, COPA, GOSR2, COPB1, COG3, COPG1, COPZ1, COPE, NAPG	33	19256	5.70675	0.0101689	9.12583e-05	8.48136e-05
GO:0006275~regulation of DNA replication	14	1.12	3.73636e-06	USP37, PCNA, MCRS1, ACTL6A, INO80, SMC3, YY1, PPP2CA, CCNA2, PPP2R1A, RUVBL2, RUVBL1, RBBP6, FBXO5	46	19256	4.7763	0.0108398	9.64509e-05	8.96395e-05
GO:0030174~regulation of DNA-dependent DNA replication initiation	8	0.64	5.09105e-06	CDT1, MCM7, MCM3, MCM4, MCM5, MCM6, MCM2, TICRR	13	19256	9.65758	0.0147409	0.000130268	0.000121069
GO:0007035~vacuolar acidification	10	0.8	6.0371e-06	ATP6V1A, ATP6V0B, ATP6AP1, ATP6AP2, ATP6V1B2, ATP6V1H, ATP6V0D1, ATP6V1D, ATP6V0C, ATP6V1F	23	19256	6.82329	0.0174561	0.000151812	0.000141091
GO:0045116~protein neddylation	10	0.8	6.0371e-06	COPS4, COPS3, COPS6, COPS5, COPS2, GPS1, NEDD8, COPS8, UBE2M, RBX1	23	19256	6.82329	0.0174561	0.000151812	0.000141091
GO:0048024~regulation of mRNA splicing, via spliceosome	9	0.72	6.4947e-06	RBM39, HNRNPK, SON, CWC22, SRSF3, METTL16, SRSF10, SF1, SRRM1	18	19256	7.84678	0.0187668	0.000160551	0.000149213
GO:0016070~RNA metabolic process	9	0.72	6.4947e-06	DDX24, NCBP1, DDX47, EXOSC9, XRN2, EXOSC8, WDR74, TUT1, DDX54	18	19256	7.84678	0.0187668	0.000160551	0.000149213
GO:0032212~positive regulation of telomere maintenance via telomerase	12	0.96	6.71257e-06	CCT3, CCT6A, CCT2, XRCC5, DKC1, TCP1, CCT8, CCT7, CCT5, AURKB, ATR, CCT4	35	19256	5.38065	0.0193902	0.000164542	0.000152922
GO:0048388~endosomal lumen acidification	8	0.64	9.62097e-06	ATP6V1A, ATP6V0B, ATP6AP1, ATP6AP2, ATP6V1H, ATP6V1D, ATP6V0C, ATP6V1F	14	19256	8.96775	0.0276744	0.000231937	0.000215557
GO:0051452~intracellular pH reduction	8	0.64	9.62097e-06	ATP6V1A, ATP6V0B, ATP6AP1, ATP6AP2, ATP6V1H, ATP6V1D, ATP6V0C, ATP6V1F	14	19256	8.96775	0.0276744	0.000231937	0.000215557
GO:1904667~negative regulation of ubiquitin protein ligase activity	7	0.56	1.10644e-05	MAD2L2, RPL5, RPS7, RPL23, RPL11, FBXO5, MAD2L1	10	19256	10.9855	0.0317597	0.000264548	0.000245865
GO:0006352~DNA-templated transcription, initiation	10	0.8	1.3438e-05	BRF2, TBP, BRF1, POLR2D, TAF7, POLR3H, POLR1F, TAF6, TAF5, TAF1	25	19256	6.27742	0.0384405	0.000318688	0.000296182
GO:0006446~regulation of translational initiation	11	0.88	1.36276e-05	EIF2B2, EIF5, NCBP1, NCBP2, EIF3H, EIF3E, EIF4G2, EIF1, EIF3B, PPP1CA, EIF4G1	31	19256	5.56868	0.0389722	0.000320578	0.000297939
GO:0000028~ribosomal small subunit assembly	8	0.64	1.70461e-05	RPS15, RRP7A, RPS14, RPS28, RPS19, RPS5, RPSA, PWP2	15	19256	8.3699	0.048508	0.000397788	0.000369696
GO:0000723~telomere maintenance	15	1.2	1.82313e-05	RTEL1, XRCC6, XRCC5, MCRS1, ACTL6A, RPA1, LTO1, RPA2, INO80, TERF2, YY1, RPA3, RUVBL2, RUVBL1, ATR	60	19256	3.92339	0.0517918	0.000422069	0.000392262
GO:0036258~multivesicular body assembly	11	0.88	1.86956e-05	TSG101, HGS, CHMP2A, CHMP4B, CHMP3, UBAP1, SNF8, CHMP6, CHMP7, VPS25, VPS28	32	19256	5.39466	0.053075	0.000429018	0.000398721
GO:0000056~ribosomal small subunit export from nucleus	6	0.48	1.9561e-05	RPS15, LTV1, XPO1, NUP88, NOP9, RAN	7	19256	13.4516	0.0554626	0.000429018	0.000398721
GO:0006384~transcription initiation from RNA polymerase III promoter	6	0.48	1.9561e-05	SNAPC5, GTF3C1, CRCP, GTF3C4, BRF1, POLR3H	7	19256	13.4516	0.0554626	0.000429018	0.000398721
GO:0000055~ribosomal large subunit export from nucleus	6	0.48	1.9561e-05	XPO1, NMD3, NUP88, SDAD1, MDN1, RAN	7	19256	13.4516	0.0554626	0.000429018	0.000398721
GO:0007091~metaphase/anaphase transition of mitotic cell cycle	6	0.48	1.9561e-05	CDC23, PLK1, CDC27, BUB1B, ANAPC1, ANAPC2	7	19256	13.4516	0.0554626	0.000429018	0.000398721
GO:0010032~meiotic chromosome condensation	6	0.48	1.9561e-05	NCAPH2, NCAPD2, NCAPD3, SMC4, NCAPH, SMC2	7	19256	13.4516	0.0554626	0.000429018	0.000398721
GO:0000389~mRNA 3'-splice site recognition	6	0.48	1.9561e-05	SF3A3, ISY1, SF3A1, SF3A2, SLU7, SF1	7	19256	13.4516	0.0554626	0.000429018	0.000398721
GO:0031297~replication fork processing	12	0.96	2.13015e-05	CDK9, MMS22L, TIPIN, RTEL1, RAD51, PCNA, ALYREF, DDX11, THOC1, TONSL, DONSON, ATR	39	19256	4.82879	0.0602461	0.000463706	0.000430959
GO:0000338~protein deneddylation	7	0.56	2.30256e-05	COPS4, COPS3, COPS6, COPS5, COPS2, GPS1, COPS8	11	19256	9.98681	0.0649603	0.000497523	0.000462387
GO:0042176~regulation of protein catabolic process	8	0.64	2.86373e-05	HGS, PSMD2, PSMD3, MDM2, CENATAC, PSMD1, SNF8, CHMP6	16	19256	7.84678	0.0801423	0.000614229	0.000570852
GO:0051276~chromosome organization	11	0.88	3.38081e-05	CENPW, NAA10, MYC, RUVBL2, RUVBL1, CDCA8, BANF1, TOPBP1, ZNF830, SMC3, SMC4	34	19256	5.07733	0.0939128	0.00071984	0.000669005
GO:0010971~positive regulation of G2/M transition of mitotic cell cycle	10	0.8	3.81796e-05	RRM1, CCNB1, RAD51C, CCND1, SIN3A, CDK1, CDC7, FBXO5, DTL, BRD4	28	19256	5.60484	0.105394	0.000807028	0.000750036
GO:0045842~positive regulation of mitotic metaphase/anaphase transition	7	0.56	4.35642e-05	CDC20, CDC23, ESPL1, UBE2C, CDC16, ANAPC5, ANAPC11	12	19256	9.15458	0.119336	0.000914222	0.000849659
GO:0016241~regulation of macroautophagy	14	1.12	4.66845e-05	ATP6V1A, ATP6V1G1, ATP6V0B, MTOR, RHEB, ATP6V1B2, ATP6V1H, PIK3C3, ATP6V1E1, ATP6V0D1, GAPDH, ATP6V0C, ATP6V1D, ATP6V1C1	57	19256	3.85456	0.127316	0.000972704	0.000904011
GO:0046784~viral mRNA export from host cell nucleus	6	0.48	4.94143e-05	ALYREF, THOC1, THOC3, THOC2, THOC5, THOC7	8	19256	11.7702	0.134238	0.00102228	0.000950085
GO:0032204~regulation of telomere maintenance	9	0.72	5.46279e-05	UPF1, XRCC5, NSMCE3, MYC, SMC5, SMC6, TERF2, SMG5, SMG6	23	19256	6.14096	0.147305	0.00111433	0.00103564
GO:0048025~negative regulation of mRNA splicing, via spliceosome	9	0.72	5.46279e-05	HNRNPK, SFSWAP, U2AF2, RBM42, SAP18, RNPS1, SRSF7, SRSF10, RBMX	23	19256	6.14096	0.147305	0.00111433	0.00103564
GO:0006282~regulation of DNA repair	14	1.12	6.85303e-05	SF3B5, SF3B3, TRRAP, MCRS1, ACTL6A, INO80, CDK9, YY1, RUVBL2, RUVBL1, UBE2N, TAF7, TAF6, TAF5	59	19256	3.7239	0.181195	0.00138822	0.00129018
GO:0000956~nuclear-transcribed mRNA catabolic process	8	0.64	7.11533e-05	UPF1, DDX5, LSM7, EXOSC4, EXOSC9, MRTO4, XRN2, LSM4	18	19256	6.97492	0.187437	0.00143141	0.00133032
GO:0015031~protein transport	52	4.16	7.64075e-05	AHCTF1, SYS1, SNAP23, PHAX, SEC61A1, TMED2, NSF, PCID2, SEC13, NUP133, VPS33A, NUTF2, COPZ1, NUP93, RINT1, LSG1, HGS, CHMP3, CHMP4B, NUP98, CHMP6, CHMP7, VPS25, VPS28, RAB7A, NUP205, SEH1L, TSG101, GOSR2, TIMM13, NMD3, SDAD1, NUP160, NXF1, SCFD1, NUP85, VPS52, NUP88, NUP43, ECT2, YKT6, BTF3, NUP155, GBF1, ARCN1, KIF18A, MCM3AP, SLC7A6OS, NACA, CHMP2A, RAN, COPE	459	19256	1.77792	0.199796	0.00148009	0.00137556
GO:0043928~exonucleolytic nuclear-transcribed mRNA catabolic process involved in deadenylation-dependent decay	7	0.56	7.65412e-05	EXOSC7, EXOSC5, DIS3, EXOSC9, EXOSC8, EXOSC3, EXOSC2	13	19256	8.45038	0.200109	0.00148009	0.00137556
GO:0048208~COPII vesicle coating	9	0.72	7.73846e-05	TRAPPC3, TRAPPC1, TMED10, TRAPPC4, TRAPPC5, TRAPPC11, TMED2, PREB, TRAPPC8	24	19256	5.88509	0.202074	0.00148009	0.00137556
GO:0007020~microtubule nucleation	9	0.72	7.73846e-05	NEDD1, TPX2, TUBGCP2, TUBGCP5, TUBGCP6, TUBGCP3, TUBGCP4, TUBG1, HAUS2	24	19256	5.88509	0.202074	0.00148009	0.00137556
GO:0007042~lysosomal lumen acidification	9	0.72	7.73846e-05	ATP6V1A, ATP6V0B, ATP6AP1, CCDC115, ATP6AP2, ATP6V1H, ATP6V1D, ATP6V0C, ATP6V1F	24	19256	5.88509	0.202074	0.00148009	0.00137556
GO:0000466~maturation of 5.8S rRNA from tricistronic rRNA transcript (SSU-rRNA, 5.8S rRNA, LSU-rRNA)	5	0.4	7.76324e-05	BOP1, PES1, URB1, WDR12, FTSJ3	5	19256	15.6936	0.202651	0.00148009	0.00137556
GO:1902975~mitotic DNA replication initiation	5	0.4	7.76324e-05	POLA1, GINS3, MCM3, MCM4, MCM2	5	19256	15.6936	0.202651	0.00148009	0.00137556
GO:0000472~endonucleolytic cleavage to generate mature 5'-end of SSU-rRNA from (SSU-rRNA, 5.8S rRNA, LSU-rRNA)	5	0.4	7.76324e-05	ABT1, NOP14, TBL3, UTP20, NOP9	5	19256	15.6936	0.202651	0.00148009	0.00137556
GO:0006338~chromatin remodeling	41	3.28	9.6875e-05	USP36, GTF3C4, SRCAP, GTF2B, DDX21, CHD4, YEATS4, AURKA, YY1, FBL, RBBP4, MYC, RUVBL2, CHEK1, RUVBL1, EEF2KMT, EP400, SUDS3, KMT5A, DMAP1, SF3B1, BUB1, SKP1, BRD4, NAA50, RNF20, PRMT5, PRMT1, ACTR6, MCRS1, SETD1A, ACTL6A, HUWE1, INO80, HCFC1, SFPQ, CDK1, TOP1, HNRNPC, TAF1, ATR	335	19256	1.9207	0.246177	0.00183496	0.00170538
GO:0071028~nuclear mRNA surveillance	6	0.48	0.000105333	EXOSC7, EXOSC6, EXOSC5, EXOSC4, EXOSC9, EXOSC8	9	19256	10.4624	0.26455	0.0019823	0.00184231
GO:0045945~positive regulation of transcription from RNA polymerase III promoter	8	0.64	0.000106481	RPTOR, ELL, ICE1, BRF1, DDX21, ZC3H8, SF3B1, MTOR	19	19256	6.60782	0.267009	0.00199106	0.00185045
GO:0000244~spliceosomal tri-snRNP complex assembly	9	0.72	0.000146625	PRPF6, SART3, PRPF3, DDX20, PRPF31, PRPF19, PRPF8, SRSF10, LSM2	26	19256	5.43239	0.348017	0.002707	0.00251583
GO:0045943~positive regulation of transcription from RNA polymerase I promoter	9	0.72	0.000146625	UTP15, DHX33, ACTR6, HEATR1, UBTF, WDR75, DDX21, SF3B1, WDR43	26	19256	5.43239	0.348017	0.002707	0.00251583
GO:0006310~DNA recombination	16	1.28	0.00016047	RTEL1, XRCC6, XRCC5, MCRS1, TOP3A, ACTL6A, RPA1, RPA2, SUPV3L1, KIN, RAD51, RAD51C, RPA3, RUVBL2, RAD21, RUVBL1	81	19256	3.09996	0.373827	0.00294396	0.00273606
GO:0000281~mitotic cytokinesis	14	1.12	0.000165346	USP8, PLK1, CDCA8, KIF23, CENPA, AURKB, SON, ESPL1, RACGAP1, INCENP, KIF4A, CHMP4B, BIRC5, ECT2	64	19256	3.43297	0.382672	0.00301447	0.00280159
GO:0008033~tRNA processing	12	0.96	0.000169249	AARS1, LSM6, POP7, TP53RK, KARS1, POP1, RPP30, RTCB, RPP21, ZBTB8OS, ELP3, TSEN54	48	19256	3.92339	0.389662	0.00306646	0.0028499
GO:0051726~regulation of cell cycle	32	2.56	0.0001741	CDC123, TSG101, TRRAP, YEATS4, YY1, RUVBL2, PES1, RUVBL1, WDR5, RACK1, EP400, DMAP1, NUP214, PNPT1, MCRS1, ACTL6A, PLK1, INO80, MASTL, WDR12, CDK9, BOP1, CDK7, MRGBP, COPS5, SON, CDK6, RHEB, MDM2, TARDBP, DTL, EIF4G2	243	19256	2.06664	0.398239	0.00313488	0.0029135
GO:0090148~membrane fission	11	0.88	0.0001922	TSG101, HGS, CHMP2A, CHMP4B, CHMP3, UBAP1, SNF8, CHMP6, CHMP7, VPS25, VPS28	41	19256	4.21047	0.429191	0.00343955	0.00319665
GO:1901838~positive regulation of transcription of nuclear large rRNA transcript from RNA polymerase I promoter	6	0.48	0.000199602	NCL, DDX11, MARS1, NOL11, PWP1, MTOR	10	19256	9.41614	0.441387	0.00351191	0.0032639
GO:1902570~protein localization to nucleolus	6	0.48	0.000199602	RRP7A, UTP25, RRS1, NOL8, RPF2, RAN	10	19256	9.41614	0.441387	0.00351191	0.0032639
GO:2000434~regulation of protein neddylation	7	0.56	0.000199855	COPS4, COPS3, COPS6, COPS5, COPS2, GPS1, COPS8	15	19256	7.32366	0.441798	0.00351191	0.0032639
GO:1903490~positive regulation of mitotic cytokinesis	5	0.4	0.000221097	INCENP, WNK1, CDCA8, BIRC5, AURKB	6	19256	13.078	0.475343	0.00383892	0.00356781
GO:0044770~cell cycle phase transition	5	0.4	0.000221097	UPF1, TIPIN, TIMELESS, CDC7, UBE2L3	6	19256	13.078	0.475343	0.00383892	0.00356781
GO:0045727~positive regulation of translation	16	1.28	0.00024397	RPL5, DDX3X, PRMT1, EIF4A3, NAT10, EEF2, MTOR, RPS4X, EIF6, MYC, EIF3E, RPL26, EIF3D, OGT, EIF4G2, ABCF1	84	19256	2.98925	0.509215	0.00418624	0.00389061
GO:0051028~mRNA transport	16	1.28	0.00024397	AHCTF1, SEC13, NUP205, SEH1L, RBM8A, DHX9, SRSF1, NUTF2, SUPT6H, NUP93, NXF1, NUP85, NUP43, NUP88, NUP98, SRSF7	84	19256	2.98925	0.509215	0.00418624	0.00389061
GO:0006890~retrograde vesicle-mediated transport, Golgi to ER	12	0.96	0.00024887	RINT1, ARF4, COPB2, COPA, SCFD1, TMED10, GBF1, COG3, STX18, COPZ1, COPE, ARCN1	50	19256	3.76645	0.516181	0.00424534	0.00394554
GO:0000082~G1/S transition of mitotic cell cycle	14	1.12	0.000267365	USP37, CDC7, GSPT1, HINFP, CCNA2, DBF4, CDK6, CCND1, MYC, RBBP8, CDK1, RCC1, POLE, EIF4E	67	19256	3.27925	0.541598	0.00453433	0.00421411
GO:0000381~regulation of alternative mRNA splicing, via spliceosome	13	1.04	0.000288529	RBM25, DDX5, RBM8A, WTAP, HNRNPU, SMU1, HNRNPL, PUF60, MAGOH, SRSF2, SAP18, RNPS1, RBMX	59	19256	3.4579	0.569049	0.00486497	0.0045214
GO:0061077~chaperone-mediated protein folding	11	0.88	0.000292629	CCT3, CCT6A, CCT2, TCP1, PFDN2, CCT8, CCT7, PFDN5, CCT5, PFDN6, CCT4	43	19256	4.01463	0.574173	0.00490574	0.00455929
GO:0045047~protein targeting to ER	7	0.56	0.000302586	SEC61A1, SPCS3, SPCS2, SEC61G, SRP54, SRPRA, SRP14	16	19256	6.86593	0.586367	0.00501501	0.00466085
GO:0043328~protein targeting to vacuole involved in ubiquitin-dependent protein catabolic process via the multivesicular body sorting pathway	7	0.56	0.000302586	TSG101, HGS, UBAP1, SNF8, PTPN23, VPS25, VPS28	16	19256	6.86593	0.586367	0.00501501	0.00466085
GO:1905168~positive regulation of double-strand break repair via homologous recombination	10	0.8	0.000327892	ACTR2, MRGBP, TRRAP, RUVBL2, ACTL6A, RUVBL1, EP400, TIMELESS, YEATS4, DMAP1	36	19256	4.35932	0.61581	0.00540374	0.00502212
GO:0075522~IRES-dependent viral translational initiation	6	0.48	0.000346749	PCBP2, DENR, EIF3F, EIF3D, EIF3A, EIF3B	11	19256	8.56012	0.636379	0.0056824	0.00528111
GO:0032786~positive regulation of DNA-templated transcription, elongation	7	0.56	0.000442537	CCNK, SUPT16H, ELL, ALYREF, THOC1, THOC5, SUPT5H	17	19256	6.46205	0.72505	0.00717422	0.00666757
GO:0006417~regulation of translation	17	1.36	0.000442701	EIF2B4, RPS9, RBM8A, RPL10, ELP1, RPL13A, ELP3, ELP5, ELP6, RPS14, CNOT3, MAGOH, RPS3, GEMIN5, RPL38, ABCE1, EIF4E	98	19256	2.72235	0.725182	0.00717422	0.00666757
GO:0036295~cellular response to increased oxygen levels	5	0.4	0.000489811	ATP6V1A, ATP6V1G1, ATP6AP1, CCDC115, ATP6V0D1	7	19256	11.2097	0.760482	0.0077651	0.00721672
GO:0071035~nuclear polyadenylation-dependent rRNA catabolic process	5	0.4	0.000489811	EXOSC7, EXOSC9, EXOSC8, EXOSC3, EXOSC2	7	19256	11.2097	0.760482	0.0077651	0.00721672
GO:0071038~nuclear polyadenylation-dependent tRNA catabolic process	5	0.4	0.000489811	EXOSC7, EXOSC9, EXOSC8, EXOSC3, EXOSC2	7	19256	11.2097	0.760482	0.0077651	0.00721672
GO:0000054~ribosomal subunit export from nucleus	5	0.4	0.000489811	LSG1, XPO1, EIF6, ABCE1, RAN	7	19256	11.2097	0.760482	0.0077651	0.00721672
GO:0019827~stem cell population maintenance	10	0.8	0.000506052	DDX6, CTR9, PAF1, SMC5, RTF1, SMC3, EIF4E, CDC73, TPT1, GNL3	38	19256	4.12988	0.771571	0.00793632	0.00737585
GO:0007095~mitotic G2 DNA damage checkpoint	10	0.8	0.000506052	RINT1, SYF2, PLK1, CHEK1, CDK1, DONSON, TOPBP1, CLSPN, DTL, TICRR	38	19256	4.12988	0.771571	0.00793632	0.00737585
GO:0006886~intracellular protein transport	34	2.72	0.000545152	IPO13, NAPA, ARF4, COPB2, COPA, IPO11, TMED10, CSE1L, COPB1, STX18, CLTC, IPO7, NAPG, TOMM22, ARFRP1, SCFD1, GRPEL1, TMED2, STX5, ROMO1, NSF, HSPA9, VPS18, SEC13, VPS33A, PAM16, COG3, TIMM23, TIMM44, COPZ1, ARCN1, SRPRA, COPG1, SLU7	282	19256	1.89213	0.796205	0.00850379	0.00790325
GO:0006414~translational elongation	7	0.56	0.000628229	EIF5A, EEF1G, EEF1A1, EEF1B2, RPLP1, EFL1, EEF2	18	19256	6.10305	0.840086	0.00974757	0.00905919
GO:1901673~regulation of mitotic spindle assembly	8	0.64	0.000725079	PLK1, TPR, CHMP2A, CHMP4B, CHMP3, HNRNPU, CHMP6, CHMP7	25	19256	5.02194	0.879466	0.0111908	0.0104005
GO:0051321~meiotic cell cycle	14	1.12	0.000831723	TUBGCP2, TOP3A, RPA1, PKMYT1, SMC3, SMC1A, PPP2CA, RAD51, TUBGCP5, RBBP8, TUBGCP6, TUBGCP3, BUB3, TUBGCP4	75	19256	2.92946	0.911711	0.0127691	0.0118674
GO:0051382~kinetochore assembly	6	0.48	0.00086754	CENPE, CENPW, CENPK, MIS12, CENPA, CENPC	13	19256	7.24318	0.920477	0.0131803	0.0122495
GO:0009303~rRNA transcription	6	0.48	0.00086754	GTF3C1, NIFK, BRF1, POLR1B, MARS1, GTF3A	13	19256	7.24318	0.920477	0.0131803	0.0122495
GO:0043162~ubiquitin-dependent protein catabolic process via the multivesicular body sorting pathway	9	0.72	0.000874838	TSG101, CHMP2A, CHMP4B, CHMP3, UBAP1, PTPN23, CHMP6, CHMP7, VPS28	33	19256	4.28006	0.922154	0.0132223	0.0122885
GO:0071051~polyadenylation-dependent snoRNA 3'-end processing	5	0.4	0.000930207	EXOSC6, EXOSC5, EXOSC4, EXOSC3, EXOSC2	8	19256	9.80848	0.933774	0.013844	0.0128663
GO:1902425~positive regulation of attachment of mitotic spindle microtubules to kinetochore	5	0.4	0.000930207	INCENP, CDCA8, HNRNPU, BIRC5, AURKB	8	19256	9.80848	0.933774	0.013844	0.0128663
GO:0006999~nuclear pore organization	5	0.4	0.000930207	NUP205, SEH1L, NUP133, TPR, NUP98	8	19256	9.80848	0.933774	0.013844	0.0128663
GO:0071042~nuclear polyadenylation-dependent mRNA catabolic process	4	0.32	0.000980929	EXOSC7, PNPT1, EXOSC9, EXOSC8	4	19256	15.6936	0.94289	0.0142357	0.0132303
GO:1901970~positive regulation of mitotic sister chromatid separation	4	0.32	0.000980929	INCENP, CDCA8, BIRC5, AURKB	4	19256	15.6936	0.94289	0.0142357	0.0132303
GO:0000479~endonucleolytic cleavage of tricistronic rRNA transcript (SSU-rRNA, 5.8S rRNA, LSU-rRNA)	4	0.32	0.000980929	RCL1, BMS1, SDE2, TSR1	4	19256	15.6936	0.94289	0.0142357	0.0132303
GO:0009301~snRNA transcription	4	0.32	0.000980929	USPL1, SNAPC2, SNAPC3, RPAP2	4	19256	15.6936	0.94289	0.0142357	0.0132303
GO:0045006~DNA deamination	4	0.32	0.000980929	EXOSC6, EXOSC5, EXOSC4, EXOSC3	4	19256	15.6936	0.94289	0.0142357	0.0132303
GO:0000086~G2/M transition of mitotic cell cycle	11	0.88	0.00104496	CCNA2, WEE1, CCNB1, PLK1, CHEK1, CDK1, BIRC5, PKMYT1, MASTL, AURKA, DNM2	50	19256	3.45258	0.95263	0.0150899	0.0140243
GO:0001825~blastocyst formation	7	0.56	0.00117512	RRP7A, SF3B6, RPL7L1, ACTL6A, WDR74, SUPT6H, GABPA	20	19256	5.49275	0.967608	0.016803	0.0156164
GO:0007062~sister chromatid cohesion	7	0.56	0.00117512	RAD51C, RAD21, DDX11, PLK1, SMC1A, SMC3, PHB2	20	19256	5.49275	0.967608	0.016803	0.0156164
GO:0030307~positive regulation of cell growth	15	1.2	0.00127882	DDX3X, DDX49, NCBP1, INO80, MTOR, CDC42, SUPV3L1, RPTOR, EXOSC4, EXOSC9, MLST8, EXOSC2, H3-3A, EIF4G2, EIF4G1	88	19256	2.67504	0.976072	0.0181966	0.0169116
GO:1900087~positive regulation of G1/S transition of mitotic cell cycle	11	0.88	0.00143371	RPTOR, RRM1, RRM2, LSM11, DDX3X, CCND1, CPSF3, MEPCE, SASS6, PLRG1, EIF4G1	52	19256	3.31979	0.98478	0.0203016	0.0188679
GO:1900264~positive regulation of DNA-directed DNA polymerase activity	5	0.4	0.00159011	RFC5, RFC3, RFC4, PCNA, RFC2	9	19256	8.71865	0.990362	0.022193	0.0206257
GO:0000467~exonucleolytic trimming to generate mature 3'-end of 5.8S rRNA from tricistronic rRNA transcript (SSU-rRNA, 5.8S rRNA, LSU-rRNA)	5	0.4	0.00159011	EXOSC7, EXOSC9, EXOSC8, EXOSC3, EXOSC2	9	19256	8.71865	0.990362	0.022193	0.0206257
GO:0006283~transcription-coupled nucleotide-excision repair	5	0.4	0.00159011	XAB2, USP7, ERCC3, ERCC2, POLR2I	9	19256	8.71865	0.990362	0.022193	0.0206257
GO:0010458~exit from mitosis	6	0.48	0.00181872	CTDP1, UBE2C, CHMP2A, CHMP4B, RPL24, CHMP7	15	19256	6.27742	0.995058	0.0250246	0.0232574
GO:0000731~DNA synthesis involved in DNA repair	6	0.48	0.00181872	POLD3, POLA1, RRM1, RFC3, POLD1, POLE	15	19256	6.27742	0.995058	0.0250246	0.0232574
GO:1904507~positive regulation of telomere maintenance in response to DNA damage	6	0.48	0.00181872	YY1, RUVBL2, MCRS1, ACTL6A, RUVBL1, INO80	15	19256	6.27742	0.995058	0.0250246	0.0232574
GO:0032446~protein modification by small protein conjugation	8	0.64	0.00188264	UBE2I, UBE2C, UBE2D3, UBE2N, UBA1, SAE1, UBE2M, UBE2L3	29	19256	4.32926	0.9959	0.0257825	0.0239617
GO:0046833~positive regulation of RNA export from nucleus	4	0.32	0.00233587	CPSF6, NCBP2, DHX9, NRDE2	5	19256	12.5548	0.99891	0.0312557	0.0290484
GO:0045132~meiotic chromosome segregation	4	0.32	0.00233587	SGO1, NUF2, SMC4, SMC2	5	19256	12.5548	0.99891	0.0312557	0.0290484
GO:0007000~nucleolus organization	4	0.32	0.00233587	USP36, RRN3, RPS19, ACTR6	5	19256	12.5548	0.99891	0.0312557	0.0290484
GO:0090666~scaRNA localization to Cajal body	4	0.32	0.00233587	CCT2, DKC1, TCP1, CCT4	5	19256	12.5548	0.99891	0.0312557	0.0290484
GO:0075525~viral translational termination-reinitiation	4	0.32	0.00233587	EIF3G, EIF3D, EIF3A, EIF3B	5	19256	12.5548	0.99891	0.0312557	0.0290484
GO:0099022~vesicle tethering	6	0.48	0.00250788	TRAPPC3, TRAPPC1, TRAPPC4, TRAPPC5, TRAPPC11, TRAPPC8	16	19256	5.88509	0.999341	0.0323225	0.0300398
GO:0051290~protein heterotetramerization	6	0.48	0.00250788	NUDT21, RRM1, RRM2, CPSF6, FARSA, FARSB	16	19256	5.88509	0.999341	0.0323225	0.0300398
GO:0060382~regulation of DNA strand elongation	6	0.48	0.00250788	YY1, RUVBL2, MCRS1, ACTL6A, RUVBL1, INO80	16	19256	5.88509	0.999341	0.0323225	0.0300398
GO:0034080~CENP-A containing nucleosome assembly	5	0.4	0.00251711	CENPW, HJURP, OIP5, CENPN, CENPA	10	19256	7.84678	0.999358	0.0323225	0.0300398
GO:0007021~tubulin complex assembly	5	0.4	0.00251711	TCP1, TBCD, TBCC, TBCB, TBCA	10	19256	7.84678	0.999358	0.0323225	0.0300398
GO:0051292~nuclear pore complex assembly	5	0.4	0.00251711	NUP93, AHCTF1, NUP205, NUP107, NUP98	10	19256	7.84678	0.999358	0.0323225	0.0300398
GO:0001188~RNA polymerase I transcriptional preinitiation complex assembly	5	0.4	0.00251711	RRN3, TAF1B, TAF1C, UBTF, POLR1E	10	19256	7.84678	0.999358	0.0323225	0.0300398
GO:0000492~box C/D snoRNP assembly	5	0.4	0.00251711	NUFIP1, RUVBL2, ZNHIT6, RUVBL1, SNU13	10	19256	7.84678	0.999358	0.0323225	0.0300398
GO:1901798~positive regulation of signal transduction by p53 class mediator	5	0.4	0.00251711	RPS15, RPL23, RPL11, RPS20, RPL37	10	19256	7.84678	0.999358	0.0323225	0.0300398
GO:0045739~positive regulation of DNA repair	10	0.8	0.0025264	YY1, PCNA, DHX9, RUVBL2, MCRS1, ACTL6A, RUVBL1, UBE2N, RPS3, INO80	47	19256	3.33906	0.999376	0.0323225	0.0300398
GO:0000079~regulation of cyclin-dependent protein serine/threonine kinase activity	10	0.8	0.00293704	CCNA2, CCNB1, CCNK, CDK7, CCND1, CCNH, CDC37, CDC6, PKMYT1, GTPBP4	48	19256	3.26949	0.999812	0.037412	0.0347699
GO:0039702~viral budding via host ESCRT complex	7	0.56	0.00327819	TSG101, CHMP2A, CHMP4B, CHMP3, CHMP6, CHMP7, VPS28	24	19256	4.57729	0.999931	0.041396	0.0384726
GO:0001824~blastocyst development	7	0.56	0.00327819	XAB2, RRM2, DAD1, PSMC4, MED21, RPL13, THOC2	24	19256	4.57729	0.999931	0.041396	0.0384726
GO:0048511~rhythmic process	13	1.04	0.00330003	TOP2A, USP7, DDX5, DHX9, MTOR, DDB1, SFPQ, SIN3A, CDK1, RACK1, TARDBP, OGT, DTL	77	19256	2.64956	0.999935	0.0414922	0.038562
GO:0043248~proteasome assembly	5	0.4	0.00375731	SEM1, PSMD11, POMP, PSMG3, PSMG4	11	19256	7.13344	0.999983	0.046441	0.0431614
GO:0061763~multivesicular body-lysosome fusion	5	0.4	0.00375731	CHMP2A, CHMP4B, CHMP3, CHMP6, CHMP7	11	19256	7.13344	0.999983	0.046441	0.0431614
GO:0072711~cellular response to hydroxyurea	5	0.4	0.00375731	RAD51, NSMCE3, DDX11, TIMELESS, RTF2	11	19256	7.13344	0.999983	0.046441	0.0431614
GO:0051469~vesicle fusion with vacuole	5	0.4	0.00375731	CHMP2A, CHMP4B, CHMP3, CHMP6, CHMP7	11	19256	7.13344	0.999983	0.046441	0.0431614
GO:0016567~protein ubiquitination	46	3.68	0.00401471	VCP, PPP1R11, LRR1, UBE2D3, UBR4, MED18, ANAPC11, MED17, UBE2L3, CDC20, MED11, RNF113A, CDC23, MED30, UBC, CDC27, MED31, RACK1, ELOB, RBBP6, ELOC, ARIH1, FBXO5, RPS27A, SKP1, RNF20, VPS18, USP7, PPIL2, USP5, UBE2C, PLK1, MED8, MED27, MED6, RBX1, DDB1, MED21, CDC16, SDE2, MDM2, UBE2N, UBA1, ANAPC5, SAE1, UBA52	469	19256	1.53924	0.999992	0.0494131	0.0459235
GO:0016973~poly(A)+ mRNA export from nucleus	7	0.56	0.00408443	NUP93, NXF1, PCID2, MCM3AP, NUP133, PABPN1, THOC2	25	19256	4.3942	0.999993	0.0498506	0.0463301
GO:0071985~multivesicular body sorting pathway	7	0.56	0.00408443	CHMP2A, CHMP4B, CHMP3, SNF8, CHMP6, CHMP7, VPS25	25	19256	4.3942	0.999993	0.0498506	0.0463301
GO:0051973~positive regulation of telomerase activity	8	0.64	0.00412503	CCT2, XRCC5, NVL, DKC1, MYC, TCP1, AURKB, CCT4	33	19256	3.8045	0.999994	0.0501363	0.0465956
GO:0010569~regulation of double-strand break repair via homologous recombination	6	0.48	0.00442236	RTEL1, RAD51, PPP4C, PPP4R2, CHEK1, RPA2	18	19256	5.23119	0.999998	0.0521388	0.0484567
GO:0050684~regulation of mRNA processing	6	0.48	0.00442236	RBM8A, NCBP1, DHX9, MAGOH, KAT8, SUPT6H	18	19256	5.23119	0.999998	0.0521388	0.0484567
GO:0033044~regulation of chromosome organization	6	0.48	0.00442236	YY1, RUVBL2, MCRS1, ACTL6A, RUVBL1, INO80	18	19256	5.23119	0.999998	0.0521388	0.0484567
GO:0001711~endodermal cell fate commitment	4	0.32	0.00445065	CTR9, PAF1, RTF1, CDC73	6	19256	10.4624	0.999998	0.0521388	0.0484567
GO:0042256~mature ribosome assembly	4	0.32	0.00445065	DDX3X, EIF6, EFL1, SBDS	6	19256	10.4624	0.999998	0.0521388	0.0484567
GO:0031442~positive regulation of mRNA 3'-end processing	4	0.32	0.00445065	NCBP1, NCBP2, PAF1, CDC73	6	19256	10.4624	0.999998	0.0521388	0.0484567
GO:0031536~positive regulation of exit from mitosis	4	0.32	0.00445065	UBE2C, CDCA5, BIRC5, PHB2	6	19256	10.4624	0.999998	0.0521388	0.0484567
GO:0051383~kinetochore organization	4	0.32	0.00445065	NUF2, SMC4, NDC80, SMC2	6	19256	10.4624	0.999998	0.0521388	0.0484567
GO:0002191~cap-dependent translational initiation	4	0.32	0.00445065	NCBP1, NCBP2, EIF3D, EIF4G1	6	19256	10.4624	0.999998	0.0521388	0.0484567
GO:0042307~positive regulation of protein import into nucleus	9	0.72	0.00447293	HDAC3, TPR, CDK1, DMAP1, ECT2, TARDBP, RAN, RBM22, ZPR1	42	19256	3.36291	0.999998	0.0521902	0.0485045

[truncated: 8 more sheets: kidney_BP_aE, kidney_BP_sNE, lung_BP_E, lung_BP_aE, lung_BP_sNE, brain_BP_E, brain_BP_aE, brain_BP_sNE]
